# Supplementary material for: Comparative sequencing study of mismatch repair and homology‐directed repair genes in endometrial cancer and breast cancer patients from Kazakhstan
Source: Int J Cancer. 2024 Oct 14;156(4):764–75. doi: 10.1002/ijc.35215 (PMC11661514; doi:10.1002/ijc.35215)
Supplement: Supplementary file 2 — Table S1: Primer sequences for MMR and HDR gene amplification. [file IJC-156-764-s001.xlsx]

## Sheet: Tabelle1
Supplementary Table S1: Primer sequences for MMR and HDR gene amplification
Assay ID	Assay Name	Chr.	Forward Primer (5-3)	Reverse Primer (5-3)		Size	Pos. from	Pos.to
TXA0377228	BARD1_1_1	2	AAAAACAGTACAATGACTGGGCTC	ACAGTATTTTGATCTGCCTTTAACAA		450	214728605	214729054
TXA0377235	BARD1_10_1	2	ACTGGAGATAACAGATGGTTGGC	GAGCTCCATGTGGGAGCAATAAA		450	214781121	214781570
TXA0242558	BARD1_11_1	2	ACGTATTCCAGAACTCCAGATAGATG	TCATAGCAAATTACATGAGCAACCT		453	214792193	214792645
TXA0242547	BARD1_12_1	2	TGGACAAGTCATCCTCTTTGAGC	AACTTGTACCCAGTTTGGTGGTT		488	214796851	214797338
TXA0242549	BARD1_13_1	2	CGGAAGGAGGAAACGGAAGATTT	CGAGTCCCTATTTTGGGAGCATT		451	214809315	214809765
TXA0377229	BARD1_2_1	2	ACTAAATCCAAGCAGCAGCTGTAA	TGCTCACTTGATACTTAGTTTGCTT		450	214730105	214730554
TXA0377230	BARD1_3_1	2	CCAGAAGCTTTTCCAAAATGCAG	TTTGTGTTTGCCAATATGGCTTT		467	214744929	214745395
TXA0242548	BARD1_4_1	2	TGCAAAGTATACAGCCATCTCCC	GATGCCCTGGGTATAGAGAGCTA		482	214745600	214746081
TXA0377231	BARD1_5_1	2	AGTATTTCTAGATGGTCGTACTGTGA	TCTCCTTTGAGTTCAGCAGCTTT		453	214752263	214752715
TXA0242560	BARD1_6_1	2	AAGTCTGCTTTATCACACACCTT	CCAAGGCTCAAATGAGAATAGCC		484	214767406	214767889
TXA0377232	BARD1_7_1	2	AGCTGTAGCTGTTACCTCTAGACA	TGAACAGTAGCCTTAAGAGAAAACGA		490	214768952	214769441
TXA0377233	BARD1_8_1	2	TTCAGAGGAAGTATCATGTCTGTG	GGAAAACGTGGCCATCACAATAG		487	214780430	214780916
TXA0377234	BARD1_9_1	2	CCACCAACTTTACGTTTGCATGA	ACCAAAAATGGAATTTAGAGGCAGA		478	214780753	214781230
TXA0377536	BRCA1_1_1	17	TCTTGCTCAATTGGTGGCGTTTA	CCCTGGAGTCGATTGATTAGAGC		484	43045396	43045879
TXA0377545	BRCA1_10_1	17	AGAGTACACCAAGACTCCCTCAT	GCGATGGTTTTCTCCTTCCATTT		483	43074072	43074554
TXA0246831	BRCA1_11_1	17	CCGCACATTTCTCATGTTGTAGC	TGTCTGTTGCATTGCTTGTGTTT		500	43076282	43076781
TXA0377546	BRCA1_12_1	17	GGGAAGGCTCAGATACAAACACA	AGTTGAACCCACGTACCTTTCTC		462	43079219	43079680
TXA0149118	BRCA1_13_1	17	GACAACATGAATGACTGCCTTGG	ACTAGGTGATTTCAATTCCTGTGC		482	43082205	43082686
TXA0149111	BRCA1_14_1	17	TGAGTTCCATCAAGGTGCTTACA	CACACAGCTAGGACGTCATCTTT		493	43090774	43091266
TXA0377547	BRCA1_15_1	17	TGCTCCCCAAAAGCATAAACATT	TGCTTCCAACACTTGTTATTTGG		500	43091359	43091858
TXA0377548	BRCA1_16_1	17	CCTCTGTGTTCTTAGACAGACACTC	CCTGGAAGTAATTGTAAGCATCCTG		478	43091759	43092236
TXA0377549	BRCA1_17_1	17	CCTGAGATGCATGACTACTTCCC	TCGTATACCACCACTTTTTCCCA		500	43092098	43092597
TXA0377550	BRCA1_18_1	17	TTCCTCAAAGTTTTCCTCTAGCA	ACAGTCGGGAAACAAGCATAGAA		500	43092516	43093015
TXA0377551	BRCA1_19_1	17	GCACATTCCTCTTCTGCATTTCC	GTCAATCCTAGCCTTCCAAGAGA		485	43092883	43093367
TXA0377537	BRCA1_2_1	17	ATCTTACTCCCACCCCATGGAAA	CACTTTGAATGCTCTTTCCTTCCT		307	43047431	43047737
TXA0377552	BRCA1_20_1	17	ATGAGATCTTTGGGGTCTTCAGC	AGCAGCAGTATAAGCAATATGGA		491	43093279	43093769
TXA0377553	BRCA1_21_1	17	AAGCGCATGAATATGCCTGGTAG	CCTCCCCAACTTAAGCCATGTAA		460	43093662	43094121
TXA0377554	BRCA1_22_1	17	TTTATTTGTGAGGGGACGCTCTT	CTGATCCCCTGTGTGAGAGAAAA		473	43094028	43094500
TXA0377555	BRCA1_23_1	17	AGTGTTATCCAAGGAACATCTTCAG	TGACAATTCAGTTTTTGAGTACCTTGTT		500	43094407	43094906
TXA0377556	BRCA1_24_1	17	AAAACGAAAGGGCAACAATCAGT	GTGCCCAGCAACCATTTCATTTC		494	43095611	43096104
TXA0149100	BRCA1_25_1	17	AAAGCAAACAAAAAACTGTGGGGTA	GAAGCCCATGCCTTTAACCACTT		450	43097022	43097471
TXA0377557	BRCA1_26_1	17	TGGCCTCTTTTGCTCCCTTTTTA	GGGCATTTTTTCCAGGCATCATA		456	43099566	43100021
TXA0149094	BRCA1_27_1	17	AGGAGGACTGCTTCTAGCC	TGGTCTGTGTATTTGTTTTTGTTTCC		455	43104013	43104467
TXA0377558	BRCA1_28_1	17	AATAAGGTGTGAGACCAGTGGGA	AGGCATTTGGTAGGCTTAAATGA		473	43104695	43105167
TXA0377559	BRCA1_29_1	17	GGCGATACAGCCCTACTTTACAT	TTGCTTGTAATTCACCTGCCATT		488	43106191	43106678
TXA0377538	BRCA1_3_1	17	CCTCCAGCCCATCATTTCTTGA	TCTCCCATTGAGAGGTCTTGCTA		491	43048816	43049306
TXA0377560	BRCA1_30_1	17	AGGTGTTTCCTGGGTTATGAAGG	CCACAGTGATAGTGCAGAAAAATATATCA		463	43115655	43116117
TXA0149115	BRCA1_31_1	17	GGACCACAGGATTTGTGTTGAAA	AGGACGTTGTCATTAGTTCTTTGGT		477	43123785	43124261
TXA0243087	BRCA1_32_1	17	CATCTGTCAGCTTCGGAAATCCA	AATAAGCCGCAACTGGAAGAGTA		474	43125183	43125656
TXA0377539	BRCA1_4_1	17	CATTTCAGCAATCTGAGGAACCC	ACAAGTTAAAGCACCTGCAGAGA		499	43050957	43051455
TXA0377540	BRCA1_5_1	17	AAGACACCCCAGTGAAGTGAAAA	ATCCTGATGGGTTGTGTTTGGTT		450	43056717	43057166
TXA0377541	BRCA1_6_1	17	GAAAGTGGTGCATTGATGGAAGG	ATAAGCTGGTGATGCTGGGAAAA		468	43063241	43063708
TXA0377542	BRCA1_7_1	17	CACATGGATTCCTGCCGACTATT	TGTCACCAGGGGTTTTAGAATCA		498	43063591	43064088
TXA0377543	BRCA1_8_1	17	CGCCTCATGTGGTTTTATGCAG	CAGCCGAGACTTCAGGTGTCTTA		451	43067550	43068000
TXA0377544	BRCA1_9_1	17	ACTGTGATTGTTTTCTAGATTTCTTCCT	TCGTTGTGTAAATTAAACTTCTCCC		466	43070809	43071274
TXA0377498	BRCA2_1_1	13	ATTTCCTTTCGCCACACTGAGAA	CAAGGACCTTTCTCTCAGGCAT		452	32315369	32315820
TXA0377502	BRCA2_10_1	13	ACAGGATTTGGAAAAACATCAGGG	ATGCAATAGGGGTATTTTCTCCA		456	32332268	32332723
TXA0377503	BRCA2_11_1	13	CAGAAGCCCTTTGAGAGTGGAA	TTTCAGAGGCTTCAGTTTCTTTTTT		496	32332595	32333090
TXA0377504	BRCA2_12_1	13	AGCCATTAAATGAGGAAACAGTGG	ATTTGCTTCAAACTGGGCTGAAC		500	32332848	32333347
TXA0377505	BRCA2_13_1	13	AACTGAAGCCTCTGAAAGTGGAC	ACCATGTTTGAGTGACCTGATTCT		496	32333074	32333569
TXA0377506	BRCA2_14_1	13	CACTGTGCCCAAACACTACC	ACTTTTCTGGGATTGAAAGTCAGTAT		463	32336167	32336629
TXA0377507	BRCA2_15_1	13	GCTCTTTTGGGACAATTCTGAGG	AGCACATACATCTTGATTCTTTTCCA		488	32336337	32336824
TXA0377508	BRCA2_16_1	13	TCCTACTTCCAAGGATGTTCTGT	GCTTGTTTATCACCTGTGTCTCC		498	32336671	32337168
TXA0377509	BRCA2_17_1	13	ACTTCAATTTCAAAAATAACTGTCAATCCA	TTCTTAATGTTATGTTCAGAGAGCTTG		476	32336957	32337432
TXA0377510	BRCA2_18_1	13	GCAGGACTCTTAGGTCCAATTTCA	AGTCATCTGGTTTTCAGGCACTT		471	32337335	32337805
TXA0377511	BRCA2_19_1	13	CCCCTCAGATGTTATTTTCCAAGC	AGTTTCACAGCTTTTTGCAGAGC		460	32337615	32338074
TXA0377499	BRCA2_2_1	13	AAGCTGTTACCGTTCCAGGAGAT	CAAGGGGCCAGTTTCCTCTTTAT		453	32316289	32316741
TXA0377512	BRCA2_20_1	13	AAGACCACTTCTGAGGAATGCAG	TCAACAAAAGTGCCAGTAGTCAT		464	32337812	32338275
TXA0377513	BRCA2_21_1	13	CTGCAGAGGTACATCCAATAAGT	TTTGCTCCGTTTTAGTAGCAGTT		495	32338110	32338604
TXA0377514	BRCA2_22_1	13	GGCCAGTTTATGAAGGAGGGAAA	TTCCCGCTAGCTGTATGAAAACC		482	32338463	32338944
TXA0377515	BRCA2_23_1	13	GTCCCAGTTGGTACTGGAAATCA	TTTGTGTAACAAGTTGCAGGACT		488	32338838	32339325
TXA0377516	BRCA2_24_1	13	TGCCCCAAAGTGTAAAGAAATGC	AGCTGTTAGACATGCTACTGTTACTT		485	32339116	32339600
TXA0377517	BRCA2_25_1	13	ACTTGTTACACAAATCAGTCCCCTT	AGCTAGTCACAAGTTCCTCAACG		493	32339312	32339804
TXA0377518	BRCA2_26_1	13	GCATGTCTAACAGCTATTCCTACCA	CTCTGAATCATCCAATGCCTCGT		473	32339586	32340058
TXA0377519	BRCA2_27_1	13	GCCAAACGAAAATTATGGCAGGT	GCCTTTTTGGGATATTAAATGTTCTGGA		479	32340009	32340487
TXA0377520	BRCA2_28_1	13	AGTACCAAGCAAGTCTTTTCCAA	ACCAACTGTTGTTTGTCTTGTTGA		482	32340371	32340852
TXA0377521	BRCA2_29_1	13	ACTTAAATGTTGAAGGTGGTTCTTCAG	TAGTGATTGGCAACACGAAAGGT		477	32340759	32341235
TXA0243185	BRCA2_3_1	13	TGTGAACTCTTGTTACACCTTTCT	TTGTAGTTCTCCCCAGTCTACCA		481	32318883	32319363
TXA0377522	BRCA2_30_1	13	GCCAGTAAACCTAGAGTTATATTTAGTGTCAG	ACCATACCTATAGAGGGAGAACAGA		476	32344226	32344701
TXA0377523	BRCA2_31_1	13	ACATTCACTGAAAATTGTAAAGCCTA	GGAGCAATTTCCTTAATTCCTCTCA		458	32346711	32347168
TXA0377524	BRCA2_32_1	13	ATTAGAGGGGACACACTGAGAGG	TGGTTGGTCTGCCTGTAGTAATC		457	32354607	32355063
TXA0377525	BRCA2_33_1	13	ATTTTCTCCCCATTGCAGCACAA	ACTGAAAGGCAAAAATTCATCACACA		488	32354843	32355330
TXA0377526	BRCA2_34_1	13	GGCCAGGGGTTGTGCTTTTT	TGGAAGCACAGATCACTTTAGCA		455	32356366	32356820
TXA0243163	BRCA2_35_1	13	AAGGTACAGCAGACTGTGGAATG	AGAAGAAAGAGGGATGAGGGAAT		463	32357528	32357990
TXA0377527	BRCA2_36_1	13	TGCTCAGCAATGAAGTTTTTATCAGT	GACAACTGGCTTGTGCAACATTT		476	32362321	32362796
TXA0377528	BRCA2_37_1	13	TTTATTCTCAGTTATTCAGTGACTTGTTT	TGACTGATTTTTACCAAGAGTGCAA		478	32363091	32363568
TXA0377529	BRCA2_38_1	13	AGCATTAAGAACTTGTAGCAGTATAAACA	AGAAAGAAATATATGGTAAGTTTCAAGAATACA		428	32370169	32370596
TXA0377530	BRCA2_39_1	13	GTGCCTGGCCTGATACAATTAAC	ACCATGACAAAAATGCAAAAGCC		478	32370883	32371360
TXA0243175	BRCA2_4_1	13	GGGTAATCAGCAAACTGAAAAACCT	ACCAGCCAATTCAACATCACAAG		482	32324922	32325403
TXA0377531	BRCA2_40_1	13	TGGGTGTTTTATGCTTGGTTCTT	TTTTGCTTCAGAGTACAGGAGGG		498	32376587	32377084
TXA0243188	BRCA2_41_1	13	TTAACCACACCCTTAAGATGAGC	TCTTTGTGGGCATTAGTAGTGGA		464	32379192	32379655
TXA0377532	BRCA2_42_1	13	GCAAAATCCACTACTAATGCCCAC	AACAAGATGGCTGAAAGTCTGGA		471	32379627	32380097
TXA0377533	BRCA2_43_1	13	TGAGTATTTGGCGTCCATCATCA	GCCAACTGGTAGCTCCAACTAAT		483	32379756	32380238
TXA0243730	BRCA2_44_1	13	AGCACTGTAAGCAACAGGTCATT	CCAAAATGTGTGGTGATGCTGAA		461	32394508	32394968
TXA0243159	BRCA2_45_1	13	TTCTCTGTTCCCCTCTCCCTATC	AGGAGCCACATAACAACCACATT		498	32396680	32397177
TXA0377534	BRCA2_46_1	13	ACTGTGTGTAATATTTGCGTGCTT	TGCAAGTTCTTCGTCAGCTATTG		497	32398052	32398548
TXA0377535	BRCA2_47_1	13	GGAGTTGTGGCACCAAATACGAA	CCGATACACAAACGCTGAGGTAA		500	32398418	32398917
TXA0243186	BRCA2_5_1	13	TGTGTTGGCATTTTAAACATCACT	CCTGTATGAGGCAGAATGCTAGG		493	32325904	32326396
TXA0243170	BRCA2_6_1	13	GCGTTATACCTTTGCCCTGAGAT	TAATGCTTGACACCACTGGACTA		487	32326338	32326824
TXA0243183	BRCA2_7_1	13	CACCAAGCCATATCTTACCACCT	AGACAGCAGAGTTTCACAGGAAG		455	32329214	32329668
TXA0377500	BRCA2_8_1	13	GGGGACTACTACTATATGTGCATTGA	GAGCAATCCTTCAATGGTGCCAA		487	32330853	32331339
TXA0377501	BRCA2_9_1	13	TCATTGGAATCAGGGGAATCAGG	TTCACATTCATCAGCGTTTGCTT		450	32332055	32332504
TXA0377471	BRIP1_1_1	17	ACTTACAACAGAGTTTAACATAAGCATGA	AGAGATTTTGAAACAGAAGCAGAAGA		461	61683231	61683691
TXA0377479	BRIP1_10_1	17	AATACAGCCTTTTGCATCCCAAG	ACCATTGTTTTGACATCTGGTACA		324	61780048	61780371
TXA0377480	BRIP1_11_1	17	CACCAAGTTCTGACGAAAAGGATT	GGCAGGGTCTTGCTCTTCA		414	61780311	61780724
TXA0377481	BRIP1_12_1	17	AAATGCTGGTACTGAGCAAGAAG	TGTTATTTTTGAATGGGAAGGTACCAG		349	61780787	61781135
TXA0377482	BRIP1_13_1	17	ACTAATTTCAATTCCTCTAAGTCTGTGT	GCAATTCTGTTCACCTAAAATTTCAATGC		451	61784094	61784544
TXA0242801	BRIP1_14_1	17	CCACAATTTACCCATGCCATCAC	TGCAATATGAGACATGAATGCTTTT		487	61793418	61793904
TXA0377483	BRIP1_15_1	17	TTGTGAACAAGACAAAAGGTTGGAC	TGAAATATCTTGCCTGCTGTTGTT		450	61798922	61799371
TXA0377484	BRIP1_16_1	17	TCAACATTTACATCTCCATGAGTAGGA	GAGTCAACCAGACTTCGTTGTGA		478	61801195	61801672
TXA0242791	BRIP1_17_1	17	AGCAGTTAATTTGATTTTCCGAAGT	CAGGTTCTGATTCCATGTGAGGT		492	61808348	61808839
TXA0377485	BRIP1_18_1	17	GACTTCTGAGTGGGTTGCTACTG	TCATGAGTCACTACTATGTTCTATTTCCT		450	61846980	61847429
TXA0242773	BRIP1_19_1	17	GGCTGTCACATGACCCAACTAAT	GGGAGTAGTCTACAAGTACATAAGGC		496	61849018	61849513
TXA0377472	BRIP1_2_1	17	TCATGAGTTTTTCCCAGTTCCAGT	ATCGTTTGGATCATGCCCTCAAT		498	61683363	61683860
TXA0377486	BRIP1_20_1	17	TTTTGCCTTGCCTTCCTTAAAAA	GTGAACTGGGCTGTAGAGAATGA		500	61856807	61857306
TXA0242780	BRIP1_21_1	17	TAGCGACAGCATGGCTGAAC	TTCTGGCACAGATTCCTCTTTTC		450	61859699	61860148
TXA0377487	BRIP1_22_1	17	TAGCTGCAATCAGTAGTTTCCCA	TGACCGCTGTGATTTATAAGACTAGG		451	61861284	61861734
TXA0242777	BRIP1_23_1	17	AAAGGAGGTAAGGATAGGCTCCC	GACTGGTTGATTCCTGGCCTTG		488	61863119	61863606
TXA0377473	BRIP1_3_1	17	AGTGGACTGTTTATCTTCTTCACTT	AGCAATTATGTTAGCTAGGAGCA		500	61683698	61684197
TXA0377474	BRIP1_4_1	17	TGATAACACCTTATATTACAAACCACCA	ACCAAATTTTCCCTGGGTTTACCT		488	61685712	61686199
TXA0377475	BRIP1_5_1	17	GCCAGTTACAGAAGGACAAATACT	CTGTCCCACTGGAAAACTGGATT		478	61693104	61693581
TXA0377476	BRIP1_6_1	17	TACCAGTTCCTATGGTTCCAGTT	TTGAGATCACACAGCTGATTAGT		460	61715823	61716282
TXA0377477	BRIP1_7_1	17	ACTTTATACAAAACCAATGACTCCTGT	TGCAAGTTGCTATTCTGACATGTTT		458	61742955	61743412
TXA0377478	BRIP1_8_1	17	CCCAATTTATTTTCTTTTCACTCAGGAT	ACCATTCAGATCTCTCTAAATCTGTT		500	61744292	61744791
TXA0242776	BRIP1_9_1	17	AGAGGTAGGACAATCAGGCAGTA	AGGTAATAGAAAACCCCCTGACAA		495	61776209	61776703
TXA0242437	ERCC4_1_1	16	GAGTTCGGCCTACTCTCCACTA	GTATCCTCCTAGCGACCCCTTAC		497	13920095	13920591
TXA0242421	ERCC4_10_1	16	CCTTTAACAGGTGGGGTTTAGGC	GACGGGGAAGAGAAAAAGGAAGT		468	13937583	13938050
TXA0242431	ERCC4_11_1	16	CGACCAAGGCACTTTTTACTGAC	GAAGTACACATCCTCTCCTTGGC		461	13944513	13944973
TXA0377195	ERCC4_12_1	16	ACCATCCATCAGAGTTAACAACAG	GGGGCACCAGAGAATCCGTA		498	13947511	13948008
TXA0377196	ERCC4_13_1	16	AGCAAGCCTTTCTCTCTCACTTC	CAGGCATGGGATAAGAAAACAGC		494	13947886	13948379
TXA0242428	ERCC4_2_1	16	TGTAGACTGGTTGGCTGAAGTTA	CTACCAAAGGTGATGTAGGGAGC		484	13921866	13922349
TXA0242426	ERCC4_3_1	16	TCTGTTCTGTGCGTGGCTATATG	AGCTGGATGTGTTTGTTATAAAACTG		490	13926425	13926914
TXA0242438	ERCC4_4_1	16	GGGGTGTTAAACCAAGACCAGAA	CTGCAAAAGTCAGAGTGATGCTT		498	13927952	13928449
TXA0242433	ERCC4_5_1	16	TGAAATGTTCTAGCCACTTCCTTG	TCACACCTGATTCCCCCTAAAAC		450	13930519	13930968
TXA0242418	ERCC4_6_1	16	TGTGGTTGGTAGGAAGACAGGA	GACTTGCCATGCTGTATACTTCG		464	13932038	13932501
TXA0242425	ERCC4_7_1	16	TCTTTTTCAGGAAAGCAGATTCCA	ACAGAAATGAGGTTGCCACTAGG		477	13934033	13934509
TXA0242427	ERCC4_8_1	16	GTAAGATGTCTTCCCTTCGGGTG	TAATTTCTTCCGGGCAGCTTTCT		473	13935048	13935520
TXA0242442	ERCC4_9_1	16	ACAAAGAACGGGCTTCTACCAAA	TGCAACTGGTATAGTTTCTGGGT		464	13935353	13935816
TXA0377297	FANCM_1_1	14	TGATTTATCACGTTAGCAATGACG	CGCTGCTGCTGGCAAAG		486	45135684	45136169
TXA0377303	FANCM_10_1	14	AGATGTTGGTAATTGTTAGTGGTAGTAAA	ACCTCTTGCAATAACTTTGTCTTG		451	45155059	45155509
TXA0377304	FANCM_11_1	14	TCGTTAGCATTAACACTTTCAGGT	AAGTTCCAAAACCACATAAAACATTTG		466	45158999	45159464
TXA0242225	FANCM_12_1	14	AGGTGAGTGGGGAAAAATATGCT	GACTCCAGTCAAAAATTCTCCTAGT		464	45164278	45164741
TXA0242223	FANCM_13_1	14	GTGGATCGGGGTTTAATTTTATGTT	AGCCTTTCCAAAGAGAATGCCTA		470	45166834	45167303
TXA0377305	FANCM_14_1	14	ACAGAGTTTGAATGGATATTGTGGGT	TCTGAGGGGTTCTGGCATTAAAA		306	45170506	45170811
TXA0377306	FANCM_15_1	14	CTGGGAAAACAACCTCAGAAAAG	TCATACCAGCAAGAGAAAGTTACA		500	45172747	45173246
TXA0377307	FANCM_16_1	14	TCCTCTCTTAGATTTGGCTTTCTGT	ACATGTGGCAGCAATTTCATCTG		484	45175001	45175484
TXA0242209	FANCM_17_1	14	AGACCTACCAAATGATAAAAGGACA	AATTCACAGCTGAATGTGACAGC		458	45175430	45175887
TXA0242220	FANCM_18_1	14	TCAGTGGACTCTCAGACTTGGAA	GTCTGACACAGGTAAAGATTCGC		488	45175756	45176243
TXA0377308	FANCM_19_1	14	TTTGAAGATGTTAATACAGAGTTCGAC	TTGATGGGATAATAACAGTTCCACTA		487	45176163	45176649
TXA0377298	FANCM_2_1	14	CTTCTCGTTCCAGAGTTTTGTGC	CGGCAATAAAGGTCTTTCCCAGT		475	45135921	45136395
TXA0377309	FANCM_20_1	14	TCGTGATCAGAGAGGTGTACAGG	ACTTTTTCCTTACTAGAATCTGGTGTC		495	45176363	45176857
TXA0242201	FANCM_21_1	14	CCACTGAGTGCAGCAAAAAATGA	CCATACCATGCGTGCCATAAGTA		494	45176685	45177178
TXA0377310	FANCM_22_1	14	TGTGTTTTTCTGGCCTCATTTCA	AAAAGTCTCAGCAGAAGCCCAAG		463	45181144	45181606
TXA0377311	FANCM_23_1	14	TCCGAAGAAAAGTTAAAAGAGCAAA	CCGAATTGCTCAAGTGTACTGAC		499	45181475	45181973
TXA0377312	FANCM_24_1	14	GGCTCTGAGTTGTAAGAGCAATTTT	ACACTTGAGTTTTTTGGTATTCATTCA		456	45183691	45184146
TXA0377313	FANCM_25_1	14	GCACTGGGCCTAGAAATTTTGTTT	AGCAGAAGCCTATGAACAATCAGT		498	45185072	45185569
TXA0377314	FANCM_26_1	14	ACAGTTTTAAGGTCTTTGTATACCTTTGT	GGAGGCTTCACTAACAGGAACAT		500	45187462	45187961
TXA0242232	FANCM_27_1	14	TGCAGATTTCATGTGCCTAGAAGT	CTCTTGGAGTAGAACGCACCTTG		478	45188715	45189192
TXA0242226	FANCM_28_1	14	ACTCGACGTGCAGTAATGCTAAA	ACAAAACACACACACAAGAAAGAA		493	45188949	45189441
TXA0377315	FANCM_29_1	14	CGTTTATGGCATTTTTATGCATTTAACCT	AAAGTTCCTTTACAGTCTTATAAACAAAGA		482	45196113	45196594
TXA0242218	FANCM_3_1	14	GACGATGATGTGTTGCTTGTCG	ATGTTTTAAGAGGGAGGGCGTAA		460	45136188	45136647
TXA0377316	FANCM_30_1	14	GCTCAATGGTGTAGATCTTGGGA	ACTTCTATGGAATGCTTTTACGAATCT		462	45198540	45199001
TXA0377317	FANCM_31_1	14	ACAAGTAGCTCTTTTATCCAAACTAATGT	TGATCACTGAACATCAGATTTTTCTTTT		491	45199703	45200193
TXA0242224	FANCM_4_1	14	TGCATTCTGAAAAAGCCAGACTA	TAACAGCAAAAGGCAGTGAAGAC		459	45136986	45137444
TXA0377299	FANCM_5_1	14	AAGAAGCCCTACTGTGTTCTTGA	GCTTTATTTTCTTAACTGTAATAAATGGAAAAAC		334	45140421	45140754
TXA0242216	FANCM_6_1	14	GAAGGTCTGTGTGGGGAAAAGAT	TCACATCCAAATCCTGTTAGCTG		463	45148614	45149076
TXA0377300	FANCM_7_1	14	AAATTACAGTTGTATATAATAATTGCTTATGTTGAT		TGATGAGCTAATAGGTACCCAAAAT	458	45151170	45151627
TXA0377301	FANCM_8_1	14	TTAAAGAAAAAGAAATAAAGGGGCAGATT	GCCCAGCCCTTCAATATGTCTT		450	45153677	45154126
TXA0377302	FANCM_9_1	14	ACACTTGAAAAACTTACATTCATTGCT	ACCACTAACAATTACCAACATCTGTTAT		495	45154587	45155081
TXA0377395	MLH1_1_1	3	TCTCTGCTCCTATTGGCTGGATA	TCCCTCCGTACCAGTTCTCAATC		462	36993213	36993674
TXA0242248	MLH1_10_1	3	GGGGCCCTCATTTCACAAAGTTA	AGAACCAGACTCCAACAGTCAAC		455	37014312	37014766
TXA0242251	MLH1_11_1	3	AAGTAAAACAGTCCCAAGCCGAT	AAGGAAAACTGTGCCTTGTACCT		471	37017300	37017770
TXA0377401	MLH1_12_1	3	ACCATATGTGGGCTTTTTCTCCC	TGGTCTAAGGTTCCAGATGGAGG		460	37020242	37020701
TXA0242255	MLH1_13_1	3	ACTTCTTATTCTGAGTCTCTCCACT	AAGGAGGTAGGCTGTACTTTTCC		483	37025561	37026043
TXA0242257	MLH1_14_1	3	AGACTGATCTTGTTGGCCTTCTG	AGCTGATGCTATTGTGGGTTAGT		459	37028623	37029081
TXA0377402	MLH1_15_1	3	CAATGAAGTGGGGTTGGTAGGAT	GCAACTACCAAGGACTAGGCTTC		494	37040120	37040613
TXA0377403	MLH1_16_1	3	AGACAGGTAGGGACAGAACATGA	ATGCAAATCATACAATACAGCAACT		491	37041980	37042470
TXA0377404	MLH1_17_1	3	CCATCCTTTCAGCAGGCTTTTTG	CGCACCCGGCTGGAAATTTTAT		462	37047283	37047744
TXA0377405	MLH1_18_1	3	ATGCCATTTGCTCCCATTTCTTC	TCATTCCAGATCAAAGGGTGGTC		477	37048221	37048697
TXA0242264	MLH1_19_1	3	TGACCACCCTTTGATCTGGAATG	GTTGTGTTTGAACCTTGTTGGGT		470	37048674	37049143
TXA0377396	MLH1_2_1	3	CGTTGAGCATCTAGACGTTTCCT	TCTTTTAACTTCGCATGTTCTGC		489	36993506	36993994
TXA0242252	MLH1_20_1	3	GGACACCAGTGTATGTTGGGATG	TCAAGACCTCTTTTTGGCATCTG		484	37050425	37050908
TXA0377397	MLH1_3_1	3	AGTTGAGAAGAGACATCTGCCAAAA	ATCCCATCTGCAAAAGCCTAGTT		488	36996317	36996804
TXA0242265	MLH1_4_1	3	GTGGTGGGAGACAAAATGGGTAT	CCTGTCCTGCTATTTTCCACACA		494	36996936	36997429
TXA0242256	MLH1_5_1	3	TGGGAATTCAAAGAGATTTGGAAAAA	AGAGGTCTCTGCAGGTAAAATAGT		375	37000887	37001261
TXA0377398	MLH1_6_1	3	TAACCTTTCCCTTTGGTGAGGTG	CCCTCTAATCGGTCCAAAGCAAT		490	37004321	37004810
TXA0377399	MLH1_7_1	3	TGGAAGTAGTGGAGAAATAAACAGGA	CCATTGACTTTTGCCATCCCAAT		476	37006833	37007308
TXA0377400	MLH1_8_1	3	TTTTGCCAGGACATCTTGGGTTT	GCACCCTGGTTCTTATTCTCTCC		498	37008740	37009237
TXA0242254	MLH1_9_1	3	GGCTCTGACATCTAGTGTGTGTT	ACAAGCCTGTGTATTTGACTAAAGC		476	37011756	37012231
TXA0242394	MSH2_1_1	2	CGCGTCTGCTTATGATTGGTTG	CTCTCTGAGGCGGGAAAGGAG		469	47403008	47403476
TXA0242390	MSH2_10_1	2	AGCAGCTTTCAAGTCAGAAACTA	TCACATCATGTTAGAGCATTTAGGG		458	47466416	47466873
TXA0377392	MSH2_11_1	2	TGTTTCACGTAGTACACATTGCT	GCCCATAGATGACCCAAGACATT		471	47470892	47471362
TXA0377393	MSH2_12_1	2	ATGGGAAAGGATGTAGCAACACA	CCCACAAAGCCCAAAAACCAG		497	47474804	47475300
TXA0377394	MSH2_13_1	2	CTTCTCTTGATGAAAGGCCCAGT	ATCTTCAAGGGACTAGGAGATGC		476	47476125	47476600
TXA0242395	MSH2_14_1	2	TTGTGGCATATCCTTCCCAATGT	CCCAGACTGTGAATTAAGGGGTA		497	47478170	47478666
TXA0242393	MSH2_15_1	2	GCACTGTGTGCCAAGTCATAATC	AGCACTAGAAACACAGAGGAAAACA		487	47480496	47480982
TXA0242392	MSH2_16_1	2	AATATTGGGTGGGCTAATGTGGG	ATGGGCACTGACAGTTAACACTA		484	47482574	47483057
TXA0377387	MSH2_2_1	2	AATACAGTGCTTGAACATGTAATATCTC	GACCAGCCAAACTGCAACTTTTT		383	47408342	47408724
TXA0377388	MSH2_3_1	2	GAGTTTGGATTTTTCCTTTTTGCTTAT	TGGAATCTCCTCTATCACTAGACTCA		400	47410009	47410408
TXA0377389	MSH2_4_1	2	CATTTTTGCTTTTCTTATTCCTTTTCTCA	GATAAATATGACAGAAATATCCTTCTAAAAAGTC		319	47412355	47412673
TXA0242387	MSH2_5_1	2	ATTGGGAAGGAACACCAAGGAAA	AGGAGGGGAGAGAAAAATACAGC		450	47414141	47414590
TXA0242385	MSH2_6_1	2	GTTCCTCTGTTTTTCATGGCGTA	ACATGTTCGATACCATACCATCTCA		450	47416217	47416666
TXA0377390	MSH2_7_1	2	TGCGCCCAGCAGATTCAAG	AAAAAAGAAATCTGAATGTGTCCTAAGAGT		450	47429614	47430063
TXA0242384	MSH2_8_1	2	TGAGTGCTACATCATCTCCCTTT	AATCCTTTTCCCATCTGTCACTT		471	47445338	47445808
TXA0377391	MSH2_9_1	2	TGCACATTGAACGTTATTTGGTAA	ATTATTCCAACCTCCAATGACCC		493	47462693	47463185
TXA0377418	MSH6_1_1	2	CGCCCTTCCCCACGTC	CCCCACCCCGCTACCT		486	47783022	47783507
TXA0377424	MSH6_10_1	2	GGTTGACACCAGGAGAGAAAAGT	TCTTCAGGGGAGACCCAACATTA		492	47799992	47800483
TXA0377425	MSH6_11_1	2	GCCATAGAAGACCTCATGGTTGT	TCCAGGAGGCTCTGTTCATTTTC		479	47800363	47800841
TXA0377426	MSH6_12_1	2	GGGATACAGCCTTTGACCATGAA	AGCTGGCAAACAGCACTACTTAT		495	47800718	47801212
TXA0242321	MSH6_13_1	2	GCTGATAAAACCCCCAAACGATG	ACAGGGAGTAATTTCCCTTTGCT		459	47803367	47803825
TXA0377427	MSH6_14_1	2	TCACTAGGGTAGTGGGTTGGTAA	AAAAGGCTCATATACAAGAAGCAAAT		452	47804660	47805111
TXA0377428	MSH6_15_1	2	CGGCCAATAATTGCATAGTCTCTT	TCCTATTAGTGTTCTCATCCCCGTA		500	47805473	47805972
TXA0377429	MSH6_16_1	2	CGATGTTGCTTTTCTGTCCTAGC	GCCTTGCTGCATTAAAGCCATAG		454	47806110	47806563
TXA0377430	MSH6_17_1	2	TGCATGGTAGAAAATGAATGTGAAG	CCACCTTTGTCAGAAGTCAACTC		450	47806455	47806904
TXA0242323	MSH6_2_1	2	CGGTAGATGCGGTGCTTTTAGG	CTGCACTCATTCAAGCCAACTCT		478	47783170	47783647
TXA0242316	MSH6_3_1	2	GGCGAGAAGGGGAAGGC	TTTCCACTCGACACGAATTTCCA		451	47783862	47784312
TXA0242312	MSH6_4_1	2	TGCCAGAAGACTTGGAATTGTTT	GACCATGTTACATCCCTTTCCCA		469	47790832	47791300
TXA0377419	MSH6_5_1	2	AAGTAGTCCGCCCACCTAA	ACATATACACACACATATATAAAACAAGGTATC		467	47795705	47796171
TXA0377420	MSH6_6_1	2	TGCACGGGTACCATTATAAAGTC	AGCTCTCAAAGTATTCTTGGTTTCTG		495	47798506	47799000
TXA0377421	MSH6_7_1	2	GGTGACTGGAAATGGCTCTCTTA	TAACGGCCAAATGCAATTTCAGG		498	47798892	47799389
TXA0377422	MSH6_8_1	2	TATGAGCTGTACCACATGGATGC	GTGCCACTAGAGTCCTAAATCTCG		466	47799280	47799745
TXA0377423	MSH6_9_1	2	TGCATATGGTGTGTGCTTTGTTG	TGCTGACTGTGTCAGAATCCAAG		494	47799645	47800138
TXA0242332	MUTYH_1_1	1	CAAGCAGAACGTCACCACTTTTC	GGCCTCCCTCCTTCCATTTTTT		464	45329001	45329464
TXA0377436	MUTYH_10_1	1	GAAGGCAGTCCTCTTACTACAGC	CTCTTTTGACTATCCCCCATCCC		466	45338231	45338696
TXA0242334	MUTYH_11_1	1	GATCACTGAGCTCTCCATCCTCT	TCTGTGGGTACGCTGGACTT		494	45339732	45340225
TXA0242330	MUTYH_12_1	1	CTGAACGGAAGTTCGACCCATC	CCACTCCACTGAACTGAATCACA		462	45340119	45340580
TXA0247078	MUTYH_2_1	1	ACTCAGTACAGGCATTTCACACA	GGGACATGAAGTTAAGGGCAGAA		354	45330286	45330639
TXA0377431	MUTYH_3_1	1	TCATGTAGAACATGTAGGAAACACA	CAAGAGAGAATGGAGGGAATCGG		496	45331125	45331620
TXA0377432	MUTYH_4_1	1	GGTCACGGACGGGAACTC	CACCAAACCTAGCCCCCAC		499	45331519	45332017
TXA0377433	MUTYH_5_1	1	TGCAGAATCTTACTCAGGTTAGAGG	AGCAGCACCCTTGTTTCCC		489	45331931	45332419
TXA0377434	MUTYH_6_1	1	GTGAAGCAGAGCTCCTTTGCAG	GCTGGCCTGGGCTACTATTC		485	45332332	45332816
TXA0242328	MUTYH_7_1	1	AAGACTCCTGGGTTCCTACCCT	CCAGGTAGGGGCAGGTCA		496	45332725	45333220
TXA0242337	MUTYH_8_1	1	CATGACCTCTGAGACCCACACT	GTGTCCCAAGACCCTGATGC		477	45333151	45333627
TXA0377435	MUTYH_9_1	1	TACGTATCACAATCCCTTCCCAG	TACACAAATGCTCCCAAACAGGA		499	45334314	45334812
TXA0242406	PALB2_1_1	16	AGTCTGTCTGGACATAAACAAGCA	AATAGCCAACAGACCTCTAAGGC		499	23603331	23603829
TXA0377493	PALB2_10_1	16	AGGCGCAACCGTATTTAAAGGAG	TGTTGGGTTTTGTTACTATTTTGTGACT		499	23630015	23630513
TXA0242401	PALB2_11_1	16	AGGAAGTGCCAGGCAAATAGTAA	GGAGGCTGTCATTCAGAGTCATT		484	23634788	23635271
TXA0377494	PALB2_12_1	16	GGTCAGTTTCCTCATTGGAAAGGT	GCTATAAGTAAAAGTGGCCAACTGC		457	23635168	23635624
TXA0377495	PALB2_13_1	16	AGTTTTGGTTTTCATTTGCTGGT	AGTAGCAAAAATCCTGCTAGATCAC		487	23635513	23635999
TXA0377496	PALB2_14_1	16	AAGGTGCTGACTACTACCGCTAT	GGCCCAGGAGGATTACCTATACA		453	23635760	23636212
TXA0242415	PALB2_15_1	16	GTCCTCTTCTGCTGCTTCTTTCT	AACACCTTGAACACATTCCTCCT		473	23636085	23636557
TXA0377497	PALB2_16_1	16	TCACACTGTGGGAAAAAGAACAA	TTATGGACCAGTGCTACTCCCTG		482	23637765	23638246
TXA0242402	PALB2_17_1	16	GACACAAAGCCAGGCCTAAAAC	CAGAGTCAGTCGGTCAGTCTTTC		473	23641035	23641507
TXA0242412	PALB2_2_1	16	AGTAGAGATCAGGATGCAGGGAA	TGGATACTTCAGAGCCTATCGGT		470	23607666	23608135
TXA0377488	PALB2_3_1	16	GGCTGGGAGTCAAGTCTGATAAC	TGGTCACCTCCTAAGACATGCTA		470	23613722	23614191
TXA0242407	PALB2_4_1	16	ACAACAGCAACACAAAACCACAA	GAGGTGCTTGCAGCATATCTAGG		453	23621230	23621682
TXA0377489	PALB2_5_1	16	TGCCCAGCAGAGGTATTTCTAAC	TCCTCACATCACCCCATTTTTCC		487	23622682	23623168
TXA0242413	PALB2_6_1	16	ACTTCAGTCAGGGATGTCATTCTA	CCTTGCATTAGGTAAATGCTCAGT		471	23623841	23624311
TXA0377490	PALB2_7_1	16	AACCTCATCTCTGTTCTGCCTTG	TCATGATGTAAGTTTGATAGGCATTTT		470	23626120	23626589
TXA0377491	PALB2_8_1	16	GCCCAGCTCCCTAACTTAGATTT	CATTTGGAGCTTTGCTGCTGTTA		479	23628926	23629404
TXA0377492	PALB2_9_1	16	TCATGCTGTTTACATTCACTAAGGC	ACGGGCCTTTCTTCATCCATATT		499	23629570	23630068
TXA0377406	PMS2_1_1	7	TGCTCCATCTGGTTTGAAAAGGT	TTCTCTGGGGGAAGGTTTTTCAG		456	5973232	5973687
TXA0377415	PMS2_10_1	7	AACAAAAACAAAAAACTTACATGACCA	CCCTTCTAAGAACATGCTGGTTG		316	5991846	5992161
TXA0242648	PMS2_11_1	7	CAGTTGAAACATCTGAAGCTGGG	TCCAGAAGGTTTGGTTCTTTGATG		476	5995348	5995823
TXA0247085	PMS2_12_1	7	AGACACGAAACTATTAGCCTTAGAA	CCAGCTACTCACTCGACAGG		455	5997229	5997683
TXA0242650	PMS2_13_1	7	GGGACAATGGAAACCCGCTATAA	CATTGGGAAGTGAGAGGACTGTG		452	5999041	5999492
TXA0377416	PMS2_14_1	7	GCTCATGTGCATTAACCAATACTCT	CAGTTCAACCTGAAAAACGAAATCA		489	6002402	6002890
TXA0302382	PMS2_15_1	7	TCTAAGGGGTCAAGTGAGTGGAT	ACTGATAGCATGGGTCCGTTTTT		462	6003651	6004112
TXA0377417	PMS2_16_1	7	CGCCCAGCTGTTCTGCAAATTA	AGTGTTGAGTCATTTCCCACAGTTA		490	6005628	6006117
TXA0242664	PMS2_17_1	7	CCGAACCCAACTCCTCACAG	GTCGACCTTTGACAGAGCCAATA		456	6008743	6009198
TXA0377407	PMS2_2_1	7	GAGAACGCAGACGACACAGATG	GCCTCAGATGTTCATCCTAAGTAGC		429	5977412	5977840
TXA0377408	PMS2_3_1	7	CACCCAGCCGCTATAGTTCTAAT	GAGAGTGTTTCGCTGTGTTGA		465	5978562	5979026
TXA0377409	PMS2_4_1	7	CACCCCTCCTTCCTAGATCTCTT	CGGGATGGCTAGGGACTTTATTT		457	5982660	5983116
TXA0377410	PMS2_5_1	7	CCACCACACCTAGCCTCAAAATA	AGCAAAGTGAAGGGGAACAGAAT		491	5986365	5986855
TXA0377411	PMS2_6_1	7	TCATCTTCGGCTGCTTGATTTTC	AGTTTTGCCTCAGCCAACTAATC		300	5986777	5987076
TXA0377412	PMS2_7_1	7	TCACAGCTACATCAACCTGAGAG	GACAGAAAAGGGGTATGCTGTCT		486	5986937	5987422
TXA0377413	PMS2_8_1	7	GCCGCATACTCGCTGCT	TTCACATAAGCACGTCCTCTCAC		488	5987203	5987690
TXA0377414	PMS2_9_1	7	AAAAGTTTACTTGGAAAAAATAAGGAAACAC	GCCAGTGTGGTGGCACTT		450	5989722	5990171
TXA0377335	RAD51B_1_1	14	AGAAAAAAGAAAAATTTCCAAACAGGG	TCTTAGTGACGATCCCGAGTCTT		467	67819546	67820012
TXA0377344	RAD51B_10_1	14	CAAAGTGGGAAGGGGAGTGAATA	ATGCCATAGGATCTGCAAAGAGG		472	68468095	68468566
TXA0377345	RAD51B_11_1	14	GCCCTTGAAAACAAACCTCTTGG	TGTGACAAGGCTGTTAGAGATCC		499	68470339	68470837
TXA0377346	RAD51B_12_1	14	CTTGCTTCTGTGGATGACCTCTT	CTTCCCTGCTAGGTCTGAAATCG		475	68477373	68477847
TXA0377347	RAD51B_13_1	14	CCAGTTCTCCCTATGGGCATTTT	TGATGCAGATTACTGTTGGGCTT		471	68496886	68497356
TXA0377348	RAD51B_14_1	14	TGAGCAGCTGTACCAAAGCAATA	TGAGGGAACAAGCTGAGCAATAA		453	68540055	68540507
TXA0377349	RAD51B_15_1	14	ACATTCCTATGCCATACCCCTTG	CATTGCCCCCTTTCTCATTCTTG		456	68594354	68594809
TXA0377350	RAD51B_16_1	14	GAATAACCAGCTCTCCCTCCTCC	AGCACTGCTGACCAGATGAAAAG		500	68602369	68602868
TXA0377351	RAD51B_17_1	14	ATCTCCCTAGTTGTGTAACCCT	CTGAAAGGGACAAGGAAGCAACT		468	68610888	68611355
TXA0377352	RAD51B_18_1	14	AGAGCCCCCTGGAAGTCATTATT	ACAGGCATATTTTGGGCGATTAC		457	68682601	68683057
TXA0377336	RAD51B_2_1	14	TTTTCTATGTGCCTGTTTGACGA	GCACCCAAGGAGGCTTGATATTT		475	67823316	67823790
TXA0377337	RAD51B_3_1	14	ATTGGATGCTGGTGCTATGTGAT	TGCATGTGCCTCATCCCTAAAAA		463	67825198	67825660
TXA0377338	RAD51B_4_1	14	AGGGAAAAGGATGGATTAGGGTTAAAA	GTTAACTCAATGAAACAGCAACCTA		471	67834967	67835437
TXA0377339	RAD51B_5_1	14	TCTCATCTGAACTACAAAATACAGTGG	ACCTATGTGTAAATGTTTCATGCTG		489	67864726	67865214
TXA0377340	RAD51B_6_1	14	GACTGCTAACCTCTGTTAGTGCT	TCAAGAAAGACTTCAACCAAAAGGC		474	67885681	67886154
TXA0377341	RAD51B_7_1	14	AGTTGCTTAGCCTTTGCAATACC	TCTCAGCAGATGAGCTAATTTAAGA		452	67886940	67887391
TXA0377342	RAD51B_8_1	14	TGGGTTTTGAATAACTGCTAGGC	AGGAAAGGTGGCCAAACCTAAAT		457	68291677	68292133
TXA0377343	RAD51B_9_1	14	CCCCTGCTGGTTTTTAGTCTCAT	TTTCCTGTGTGTGACTTGTCTCC		491	68411235	68411725
TXA0242828	RAD51C_1_1	17	GGGATTTTGGGGAATCAAAACGG	GCTCTTTCACGCTGTAAACATGG		480	58692449	58692928
TXA0377459	RAD51C_2_1	17	GTGTCCGGCCAAACTGAAAAAT	ACCCACCCTTAAAAGGAGAACAC		458	58694765	58695222
TXA0242831	RAD51C_3_1	17	CATTTCTGTTGCCTTGGGGAGTA	AGGCTGTGGCATTTCTCATTTTG		472	58696558	58697029
TXA0377460	RAD51C_4_1	17	ATTGCCAATACATCCAAACAGGT	GTGGTTTGATAGGAGCTATTCCACT		450	58703142	58703591
TXA0377461	RAD51C_5_1	17	AAGGGTTGGATTAAAGAAGAGGC	TGTCAGGCAAACGCTATTTTGAC		498	58709586	58710083
TXA0242826	RAD51C_6_1	17	CTGCCTGCCCCAGGTT	CACTGTGTCTGGCCACTCAATA		462	58720555	58721016
TXA0377462	RAD51C_7_1	17	TCTGGAGGTCAGAAATACGTTAGG	GTGTCACTTCATGGGTCACTGTAT		473	58723747	58724219
TXA0242827	RAD51C_8_1	17	ACATACGGGTAATTTGAAGGGTG	GCATGGAACACACTACCCCAAAA		480	58732306	58732785
TXA0377463	RAD51C_9_1	17	CGCCTGGCCCTAGAATAAAGTAG	GCCACATGAGATCAGCTTTCCAC		490	58734007	58734496
TXA0242908	RAD51D_1_1	17	GTTTCCCAAACAACAGCACAGG	TGGATCTGTAAGTCTGTTTCTGC		463	35100931	35101393
TXA0377464	RAD51D_2_1	17	CCCTTAGCTATTTATGGTGCAAAGC	TAGAGGCTGACAGGTTCATGAGT		496	35103093	35103588
TXA0377465	RAD51D_3_1	17	GCCCACAGAGATAGCACCTAGAA	CCAACTCTTTGCATGCCCTAAAC		457	35106324	35106780
TXA0242911	RAD51D_4_1	17	GTTTAGGGCATGCAAAGAGTTGG	CCCATTTGTGTTGCTGGAATCTG		462	35106758	35107219
TXA0377466	RAD51D_5_1	17	TTGCTGCCATACAGAGACATACC	AGAAGAAAACACCAGGAGAAGCC		496	35107101	35107596
TXA0377467	RAD51D_6_1	17	TGATTTAAACAGTAACATGCTCATTGG	GATCCATCAAGCACTGGCTAAGG		459	35116802	35117260
TXA0377468	RAD51D_7_1	17	GACTCAAGCATCAAAAGCAGAGC	CAAAAGTCCATCCCAAGCCAAAG		325	35118421	35118745
TXA0377469	RAD51D_8_1	17	GCTGGCTTGGGATGGACTTTTTA	CGGGCCTCGCACAACC		453	35119047	35119499
TXA0377470	RAD51D_9_1	17	GGCCTGCCCAGGTTGTG	GCAGGCGGTGGAGAGG		480	35119474	35119953
TXA0377437	SLX4_1_1	16	CAGGTCCTCCCTGCAAATGG	TAAAGAGGCTCATGGTCTCAGGG		493	3582271	3582763
TXA0377446	SLX4_10_1	16	CACTGTCCCATCTTCTCCCAG	GCGATGACTGTCGATGTTTCGT		479	3590861	3591339
TXA0377447	SLX4_11_1	16	AAGGGCCATTCTCTTATCACACC	TCAGTAAACCCTCTGTGTTGCAT		489	3592411	3592899
TXA0148292	SLX4_12_1	16	CTAACCTCAAGCGTGGGTCTTTA	GAGAGGAAAGGAGAATGCAGGTC		488	3594243	3594730
TXA0377448	SLX4_13_1	16	CCCATGGAGTCACAGACAGAAAA	GTTTGCTTTGCATGAAGGTGTCC		482	3595358	3595839
TXA0377449	SLX4_14_1	16	AGAAAAAATGAAAGCGCCCAGAG	GTTTTAGGTCCAGCCGTGCATAC		494	3595999	3596492
TXA0148285	SLX4_15_1	16	TTCCTTCCTGGACTTTCCATCAC	TGGTGTCGCTTTTGTTTCTCTCT		450	3597271	3597720
TXA0377450	SLX4_16_1	16	CGTGCTAGACAATTCCACTTCCT	CCCCAGTAACTTTTCTCTTTGGC		471	3597562	3598032
TXA0377451	SLX4_17_1	16	GCGTCCAGCCCATAAAAAGC	ACTTTGCTGACAGATACCTAAGTG		498	3600886	3601383
TXA0377452	SLX4_18_1	16	CTGTTGTCATGGTAAGGTGTGGA	GAGTGCTGATTAGTGCCCAGTC		477	3602017	3602493
TXA0377453	SLX4_19_1	16	AAGCAGAGAGCCTATCCACAGAA	AAGCAACCAGTCCTCTTCACATT		489	3606358	3606846
TXA0377438	SLX4_2_1	16	CTAGCATGTGGGGCAGGAAC	CTCCCAGACCTACAAGCCTTCA		473	3582888	3583360
TXA0377454	SLX4_20_1	16	ATTTACGATCTGGCCCTTTCCAG	GCCTGAAAGCCTTAAAACTGGTC		496	3608368	3608863
TXA0377455	SLX4_21_1	16	GGTCTTGGTAGCAGTTTGTTTGG	TGTGGACTTTAACAGAGGGAAGC		453	3608665	3609117
TXA0377456	SLX4_22_1	16	AGGGTTCTTCTCTACTTCTCCAT	ACACTCTTTCAGTTGTGAACTTTATTT		490	3608966	3609455
TXA0377457	SLX4_23_1	16	CCAGGCGTGGTAGCAGAT	TGACAGGTTTCTAGGTCCTTTTG		500	3609263	3609762
TXA0377458	SLX4_24_1	16	AAAAGGGCTGCCAAAGACTCTAA	CGCAGAGGAAGACCGGAAG		459	3611247	3611705
TXA0377439	SLX4_3_1	16	GCATCCATCCGGTTACCTCTG	GTCCTGAGATCCACCTGTTCCTC		459	3583081	3583539
TXA0377440	SLX4_4_1	16	TACATGGAATATGGGGACCTGCT	ATCAGATGTGGGAAATCCGTGTC		453	3584480	3584932
TXA0377441	SLX4_5_1	16	ACTGATCTTCCCACCCTCTTAGT	CTCCCATCAGGCCAACAGAAG		496	3588928	3589423
TXA0377442	SLX4_6_1	16	CAATGGGAATTGGCGAGAGGG	GACCCAAATCAGCAGCCTCA		500	3589323	3589822
TXA0377443	SLX4_7_1	16	AGAAAACTTCTGTGCGACTTCGT	CTCTTACTGGACTCGGATGAGGA		471	3589711	3590181
TXA0377444	SLX4_8_1	16	GCTTTCTTTTCTTCCAGAGGATCAC	GGGCTGGAGGTTTCTCATCG		500	3590096	3590595
TXA0377445	SLX4_9_1	16	CCCACTTGTGTGATGAGACCC	AGAAACAGTGGGACAAGGTGGA		470	3590479	3590948
