# Supplementary material for: Comparative sequencing study of mismatch repair and homology‐directed repair genes in endometrial cancer and breast cancer patients from Kazakhstan
Source: Int J Cancer. 2024 Oct 14;156(4):764–75. doi: 10.1002/ijc.35215 (PMC11661514; doi:10.1002/ijc.35215)
Supplement: Supplementary file 3 — Table S2: Sequence coverage and quality statistics per sample. [file IJC-156-764-s003.xlsx]

## Sheet: Tabelle1
Supplementary Table S2: Sequence coverage and quality statistics per sample
Sample ID	Total number of sequenced reads	Total number of uniquely mapped non-duplicate reads	Total number of covered targeted bases	Median coverage	Min. coverage	Max. coverage	Mean coverage	1st_Quartile coverage	3rd_Quartile coverage	Percentage of targeted bases with coverage >=15	Percentage of targeted bases with coverage >=200
KBC002	213614	93776	131012	227	0	7356	313.3	142	377	0.9748	0.3626
KBC003	132384	58504	131013	127	0	3094	176.9	74	219	0.9506	0.1599
KBC004	86410	37878	130489	86	0	2649	119.2	50	143	0.9143	0.053
KBC005	189958	82076	130126	195	0	5638	259.5	114	313	0.9732	0.3044
KBC006	112236	48213	129955	107	1	2792	145.9	62	178	0.9438	0.1065
KBC007	68268	30218	129620	65	0	1562	89.4	39	109	0.909	0.0281
KBC008	109220	48516	129583	104	0	3078	145.9	63	177	0.9481	0.0936
KBC009	90782	39277	130258	89	1	2728	121.3	49	143	0.9212	0.053
KBC011	60504	25222	128314	56	0	2106	80.7	32	95	0.8588	0.0213
KBC015	161622	70917	130061	160	1	5251	227.1	95	270	0.9647	0.2222
KBC016	87108	38603	129882	86	0	2155	119.1	53	149	0.9235	0.0628
KBC017	66242	28884	129807	62	0	2076	87.7	36	106	0.89	0.0261
KBC018	94428	41456	129157	90	0	2167	128	53	160	0.932	0.0807
KBC019	81114	35865	130109	80	0	2296	112.1	49	136	0.9105	0.0496
KBC021	107856	47301	130658	106	0	2946	147.4	63	176	0.9406	0.093
KBC023	78072	34305	129930	70	0	2175	100.3	43	121	0.9279	0.0423
KBC024	64136	27207	129452	59	0	1650	82.8	34	99	0.8666	0.0232
KBC025	78226	35451	129764	80	0	2020	112	46	137	0.9209	0.0459
KBC026	83544	37131	129133	82	0	2069	114	50	140	0.9204	0.053
KBC027	57022	24630	129048	54	0	1373	76.6	32	94	0.8633	0.0187
KBC028	106306	46635	129811	105	1	3145	143.7	65	176	0.9449	0.0883
KBC029	77284	33998	129607	76	0	2233	102.4	45	125	0.9227	0.0385
KBC030	65938	27451	129434	62	0	1963	86.9	35	104	0.8864	0.0256
KBC032	154226	65853	131266	157	0	4755	213.5	90	255	0.9561	0.1904
KBC033	104104	44981	129819	160	0	6064	215.1	88	255	0.9377	0.079
KBC034	74274	32108	129582	71	1	2340	98	41	114	0.9035	0.0349
KBC035	186768	80320	131620	190	1	5809	257.1	106	311	0.9594	0.2891
KBC036	170810	74436	130628	171	1	6030	236.6	101	278	0.9632	0.2458
KBC037	110390	47292	130502	106	0	3498	146.6	63	173	0.9305	0.089
KBC038	164990	70541	130065	167	0	5864	228.9	95	268	0.9657	0.2236
KBC039	353622	151572	131635	360	1	8075	474.3	216	567.5	0.9739	0.6318
KBC040	269062	115439	131342	278	0	8060	371.9	156	452	0.9738	0.4776
KBC042	162348	68224	130699	160	0	6064	215.1	88	255	0.9579	0.2066
KBC043	428466	180703	131858	458	1	8076	601.1	254.2	733	0.9769	0.6975
KBC044	90658	38525	130699	88	0	2771	120.6	49	146	0.8988	0.0608
KBC046	129802	57115	130535	133	0	4531	181.2	78	212	0.9535	0.1299
KBC047	219174	93817	130974	221	1	7645	303.3	128	359	0.9689	0.3591
KBC048	158450	69094	131041	161	0	5077	216.1	96	256	0.9612	0.2196
KBC049	162836	72252	130985	173	0	5307	231.1	99	275	0.9655	0.2372
KBC050	159874	65844	130174	161	0	5693	218.9	92	259	0.9549	0.1999
KBC051	137998	58005	130218	130	0	4575	175.5	74	207	0.9411	0.1471
KBC052	97466	41574	130279	92	0	3671	130.6	54	152	0.9185	0.0667
KBC053	129738	56066	130475	131	0	4066	178.3	76	212	0.9564	0.1417
KBC054	120066	51144	130365	121	0	3439	163.9	71	199	0.9437	0.111
KBC055	79100	34568	130084	79	0	2365	107.2	45	128	0.9133	0.043
KBC056	212810	92179	131362	210	0	7811	289.4	119	340	0.9709	0.3482
KBC058	295366	126509	131372	307	0	8074	427.7	167	516	0.9761	0.5022
KBC067	261060	108269	130933	259	1	8073	369.4	136	431	0.9761	0.4076
KBC068	150416	65944	131667	139	0	7084	208.8	83	233	0.9496	0.1718
KBC069	260820	113054	131569	244	0	8074	352.8	142	397	0.9711	0.4175
KBC070	168014	72159	131186	160	1	7721	232.7	87	263	0.9514	0.2158
KBC071	197550	85428	130966	188	0	8071	274.1	109	303	0.9736	0.2862
KBC073	230078	100818	131110	222	1	8073	318.7	126	358	0.9659	0.3654
KBC074	194316	82997	130766	184	1	8069	266.6	104	292	0.9676	0.2749
KBC075	68164	29750	130035	64	0	3241	95.8	35	107	0.8743	0.0286
KBC076	72738	32033	130370	65	0	3253	95.8	38	106	0.9018	0.032
KBC077	125150	53796	130512	118	0	6476	175	69	189	0.9436	0.1093
KBC078	183326	79281	130415	175	1	8073	256.9	101	282	0.9682	0.2438
KBC079	101716	44309	131040	95	0	4890	139.9	54	153	0.9246	0.0671
KBC080	59554	25021	129053	50	1	2727	74	29	79	0.8618	0.0221
KBC081	182880	72727	131196	166	0	8075	257.2	73	298	0.9244	0.2241
KBC083	49386	22084	129932	45	0	2631	67.4	26	73	0.8264	0.02
KBC084	37372	15563	128273	32	0	2112	49.6	17	53	0.6814	0.014
KBC085	87496	38790	130114	79	0	4312	122	48	133	0.9228	0.0457
KBC086	71704	30981	129473	64	0	3282	95.3	37	105	0.8942	0.0286
KBC087	113774	50115	130083	108	0	5334	158.1	64	176	0.9379	0.0959
KBC088	64008	28148	129562	57	0	3404	88.1	33	97	0.8647	0.0251
KBC089	157850	68829	130790	147	0	8020	219.9	83	236	0.9526	0.1805
KBC090	94234	41391	130355	87	0	4500	127.2	51	138	0.9227	0.0512
KBC093	94818	41617	130915	90	0	5522	133.4	53	142	0.9226	0.0547
KBC094	167712	69970	130794	151	0	7556	223	73	259	0.9406	0.207
KBC096	82926	36628	130624	78	0	3756	112.7	45	124	0.9164	0.0419
KBC097	142898	62383	130479	130	1	6921	194.6	72	223	0.9479	0.1615
KBC098	225850	96243	131554	218	0	8070	310.8	115	350	0.9678	0.3463
KBC099	141260	60976	130878	135	0	7022	200.3	78	219	0.9413	0.1454
KBC100	76892	33874	130035	69	0	3834	104	39	114	0.8988	0.0372
KBC101	61678	27264	129914	56	0	2613	82.5	33	91	0.8874	0.0241
KBC103	161980	70527	131140	149	0	8013	226.6	87	251	0.9575	0.1978
KBC104	104876	46362	130471	100	0	5082	147.3	59	165	0.935	0.075
KBC105	89866	40340	129823	83	0	4152	125.6	51	138	0.9246	0.0584
KBC106	69392	30844	129372	65	0	3103	96.8	40	105	0.8995	0.0288
KBC109	111970	48288	129863	102	0	5369	151.9	59	166	0.9397	0.0831
KBC110	136004	60670	131086	132	0	6899	194.3	73	212	0.9462	0.1428
KBC111	119176	51684	130130	107	0	5828	161.6	63	175	0.9456	0.1003
KBC113	111964	48313	130479	104	0	5271	151.8	60	168	0.9438	0.0826
KBC115	166312	72331	130283	154	0	7955	231.4	90	252	0.9611	0.2179
KBC117	137546	63327	130635	146	1	5102	198.3	87	232	0.9685	0.1712
KBC118	151492	67752	130693	155	1	5843	213.3	92	243	0.956	0.1943
KBC120	75932	34251	129717	78	0	2823	108.2	47	126	0.9246	0.0382
KBC121	169578	75297	131069	180	1	6794	245.9	106	283	0.9704	0.2462
KBC124	204208	91549	130544	205	1	7878	284.6	129	328	0.97	0.3483
KBC125	121976	54852	130203	127	0	5106	170.7	74	196	0.9575	0.1215
KBC126	109302	49727	130046	116	1	4043	155.8	71	180	0.9465	0.0916
KBC127	149148	68009	130260	155	1	6090	214.1	96	246	0.9666	0.1974
KBC128	87274	39844	130314	91	0	3394	123.6	55	143	0.9301	0.0578
KBC129	126668	56809	130883	128	1	5637	177.8	78	204	0.9582	0.1253
KBC130	81970	37162	129753	82	0	3134	113.6	51	129	0.9421	0.0437
KBC132	104962	47852	130849	108	0	4158	148	66	172	0.9398	0.0846
KBC133	190074	84375	131098	187	1	8033	255.3	113	284	0.9621	0.2958
KBC134	206660	93041	131059	216	0	7775	292.3	133	336	0.9706	0.3518
KBC135	237432	105043	131288	235	1	8075	331.7	138	390	0.9626	0.397
KBC137	210448	94658	131245	227	0	8074	309.9	139	355	0.9659	0.3538
KBC139	114336	51412	129768	110	1	3605	149	67	176	0.96	0.1047
KBC141	101774	46824	130787	104	0	4351	146.6	61	170	0.9367	0.0783
KBC143	132726	60902	130439	140	0	4904	190.2	81	221	0.9663	0.1548
KBC144	127694	57303	130079	134	1	4965	181.5	80	208	0.9646	0.1332
KBC146	140188	63511	130068	147	1	4918	198.1	91	233	0.9624	0.1737
KBC147	116160	50441	130432	111	1	3908	150.6	67	174	0.947	0.0961
KBC149	151844	67068	130602	152	0	6302	211.4	93	241	0.9615	0.1932
KBC150	126090	57091	130685	126	0	4744	175.1	76	201	0.9517	0.1351
KBC151	93572	41508	129935	92	0	3277	127.4	55	148	0.9379	0.0612
KBC152	99194	43992	130122	95	0	3532	129	59	145	0.9476	0.0645
KBC155	92882	41221	130454	90	0	2892	120.9	54	145	0.9325	0.0652
KBC156	121824	54865	129801	128	1	4324	169.9	78	196	0.9567	0.1261
KBC157	130516	55901	130360	128	0	4543	173.3	76	197	0.9551	0.1257
KBC158	137038	61030	130154	133	0	5337	183.7	84	209	0.9583	0.1504
KBC159	103920	46360	130915	105	0	3385	141.4	61	168	0.9325	0.0859
KBC160	88382	39439	130299	88	1	3135	119.3	54	138	0.934	0.054
KBC162	87756	38980	129915	88	0	2823	119.2	53	138	0.9393	0.0503
KBC164	99878	45829	130540	106	1	3389	138.7	62	165	0.9446	0.0814
KBC165	115958	53378	130782	119	0	4918	163.3	70	187	0.9522	0.1154
KBC166	119400	53477	129832	119	0	4436	162.2	71	189	0.958	0.1129
KBC167	125932	56201	130494	124	0	5011	176	77	203	0.9506	0.1268
KBC169	105300	47473	130344	107	0	3693	144	65	168	0.9503	0.0781
KBC170	126596	58192	129931	134	0	4694	182.8	83	213	0.966	0.1316
KBC171	86748	39758	130240	89	0	2804	120.1	53	139	0.9331	0.0561
KBC172	121770	55145	130417	128	0	4800	172.6	74	197	0.9612	0.1276
KBC173	128096	58927	130433	132	0	5078	178.5	76	205	0.9669	0.1473
KBC174	95180	42983	130372	99	0	3578	134.5	60	157	0.934	0.0689
KBC175	142224	64941	129980	150	0	5394	205.7	90	236	0.9668	0.1797
KBC176	101266	45895	130382	103	0	3609	138.7	62	162	0.9346	0.0776
KBC177	147774	64011	131574	146	1	4865	200	84	239	0.9533	0.1783
KBC178	188212	82676	131000	183	0	6397	254.5	109	304	0.9746	0.2976
KBC179	109596	47416	131148	104	0	3855	144	60	169	0.9429	0.0841
KBC180	114170	49851	131099	107	0	4374	147.5	61	175	0.9396	0.0964
KBC183	124232	52007	131428	115	0	3868	159.4	66	189	0.947	0.1116
KBC184	166070	71759	131072	158	0	5865	223.7	97	264	0.9735	0.2236
KBC186	90498	38515	130538	82	0	3230	117.9	49	135	0.9277	0.0523
KBC187	190960	81022	130517	184	1	7428	264.4	112	305	0.9824	0.2753
KBC188	95252	40091	130816	91	0	3253	123.8	52	145	0.9273	0.0559
KBC189	129746	55350	131162	125	0	4448	174.1	71	206	0.9487	0.1302
KBC190	112874	48714	131125	107	0	3722	149.3	61	177	0.9417	0.0954
KBC191	132640	57149	130425	126	0	4324	174.5	74	209	0.9703	0.1402
KBC192	93968	40745	130377	88	1	3525	123.5	52	142	0.9297	0.0619
KBC193	98890	43073	130593	98	0	3583	133.7	56	158	0.9283	0.0686
KBC194	114346	48135	131018	106	0	3731	147.1	61	173	0.9518	0.0963
KBC195	102756	44294	130988	95	0	4661	135.7	56	154.2	0.9329	0.0718
KBC196	110268	47391	130752	101	0	3644	137.9	56	163	0.9404	0.085
KBC198	136224	57914	131100	131	0	4946	179.1	78	204	0.953	0.1419
KBC200	110632	48485	130732	109	0	3811	146	61	178	0.947	0.0954
KBC201	121904	52324	131830	116	0	4216	159.3	68	186	0.9411	0.1119
KBC202	212224	90461	131291	214	0	7569	296	125	345	0.9771	0.3414
KBC203	78744	33682	129899	74	0	2623	103.9	44	123	0.9125	0.0403
KBC204	198008	82367	130806	177	1	7734	254.1	103	292	0.9685	0.285
KBC205	159926	68226	130827	159	1	5685	220.3	89	261	0.9717	0.2117
KBC206	92470	40903	129882	90	0	3182	125.1	56	148	0.9331	0.0592
KBC207	68174	29710	130231	64	0	2246	88.8	37	103	0.9036	0.0295
KBC208	83054	35941	130813	77	1	2783	106.9	43	126	0.9075	0.0467
KBC209	89308	38963	130544	87	0	3185	122	51	144	0.9254	0.0534
KBC210	160214	68711	131132	156	0	5644	208.5	90	246	0.9597	0.2096
KBC211	156066	68058	131579	149	0	5911	209.1	86	245	0.9629	0.2016
KBC213	130724	54697	131230	109	0	8036	172.3	63	186	0.9528	0.1204
KBC215	124430	55173	130683	122	0	4935	173.4	71	198	0.9418	0.125
KBC218	88072	37776	130088	81	0	2602	113.6	47	134	0.9261	0.0522
KBC219	192030	81560	131275	185	1	8000	263.2	105	302	0.9755	0.2731
KBC220	92358	40213	130981	90	0	3614	124.7	50	143	0.9317	0.0588
KBC221	129750	56001	130579	120	0	4560	166.6	70	195	0.9603	0.1284
KBC222	128396	55771	130876	119	1	4469	170.4	73	198	0.9517	0.1361
KBC223	100868	43626	130570	95	1	3442	133.3	52	159	0.9329	0.0764
KBC224	142294	61062	130953	139	1	5007	190.6	81	227	0.9587	0.1644
KBC225	131294	55533	131000	117	1	5549	169.4	68	196	0.9564	0.129
KBC226	127282	54447	131539	112	1	4144	157.7	62	186	0.9455	0.1147
KBC227	147250	62361	130640	137	0	5775	191.7	82	222	0.966	0.1673
KBC228	111306	48678	130745	109	0	3754	148.7	62	177	0.9485	0.0903
KBC229	116702	50103	130705	111	1	3805	152	63	178	0.95	0.1018
KBC230	210538	91456	131029	201	1	8049	286.5	118	334	0.9753	0.3268
KBC231	217882	92353	130906	208	0	8072	294	125	336	0.9785	0.3322
KBC232	173316	73893	130989	160	0	7488	231.5	96	266	0.9697	0.2252
KE13	56648	28458	130503	64	0	2347	88	39	101	0.8961	0.0291
KEC002	43096	20876	1762786	45	0	1979	65.8	25	75	0.06	0.06
KEC003	82040	37861	130427	85	0	5821	133.7	48	141	0.9078	0.0439
KEC004	80420	41185	129958	104	1	3279	140.8	60	167	0.9381	0.0693
KEC006	69600	34493	130740	79	0	3346	113	46	126	0.9159	0.0371
KEC009	121322	62074	130907	161	1	5639	221.8	89	258	0.9578	0.1793
KEC011	24982	11868	130015	23	0	1334	36.5	13	40	0.5842	0.0115
KEC013	108632	55785	130833	143	0	4704	199.7	86	234	0.953	0.1407
KEC016	60768	31888	129630	78	0	2484	106	46	125	0.9138	0.0323
KEC018	86790	44516	130558	113	0	3695	153.4	68	179	0.9432	0.079
KEC019	97764	50037	130484	130	0	3868	173.7	76	206	0.9511	0.1011
KEC020	31388	14509	129230	29	0	1495	42.7	15	47	0.6609	0.0122
KEC021	61974	31665	129881	76	0	2466	102.9	43	122	0.9123	0.0384
KEC022	41132	19468	128411	40	0	2228	60.1	23	66	0.7799	0.0199
KEC031	46764	23326	131061	52	0	2388	77.2	33	89	0.8593	0.0207
KEC033	82922	42492	130562	105	1	4162	145.7	62	168	0.938	0.068
KEC035	56732	28594	129497	72	0	2266	98.9	41	118	0.8933	0.0308
KEC042	76274	39296	130050	98	0	3041	132.2	56	157	0.9319	0.0613
KEC045	57208	29109	129545	72	0	2074	97	41	117	0.9081	0.0287
KEC047	51556	24608	130578	52	0	2302	79.8	33	89	0.8694	0.0227
KEC048	92240	47074	130855	123	1	3793	163	71	193	0.9402	0.0877
KEC049	123192	63247	130523	159	0	5269	213.3	91	253	0.9633	0.187
KEC052	81864	41410	130211	97	1	3931	134.2	53	156	0.9343	0.0664
KEC054	106772	55305	130667	138	0	5251	195.7	81	225	0.958	0.1312
KEC057	65404	33284	130871	80	0	2383	111.3	46	132	0.9089	0.0407
KEC062	79660	41186	130098	103	0	3567	142.2	62	164	0.9362	0.0638
KEC067	39476	18679	128908	38	0	2210	58.5	22	64	0.7827	0.0167
KEC068	76746	39196	129806	100	1	2765	137.1	57	160	0.9288	0.0666
KEC069	52488	27446	129328	65	0	2255	89.9	40	105	0.8999	0.0278
KEC070	38266	19101	129830	43	0	1565	59.1	25	70	0.8036	0.0132
KEC074	123988	58103	131573	131	0	7873	198.9	70	217	0.9425	0.1361
KEC077	101382	49670	130611	126	0	3941	178.2	70	209	0.945	0.1113
KEC079	53322	25396	130369	56	0	2754	81.6	31	90	0.8482	0.0238
KEC082	29702	14919	129197	34	0	1381	48.2	20	55	0.7232	0.0104
KEC084	59698	29892	130222	75	0	2330	106.5	43	123	0.8875	0.0336
KEC085	50182	24991	131073	61	0	2594	85.6	33	98	0.8447	0.0196
KEC086	86008	42077	130170	96	0	3313	138.3	53	161	0.9297	0.0747
KEC087	57222	26877	129785	59	0	2965	87.5	34	94	0.8885	0.0248
KEC089	64882	33477	130572	80	1	3088	113.3	46	133	0.9155	0.0383
KEC090	106842	47968	131438	105	0	5436	160.5	55	180	0.9226	0.0893
KEC091	60744	28547	131076	59	0	3391	88.2	32	96	0.863	0.0258
KEC092	25678	11874	128086	24	0	1200	36.4	14	40	0.5825	0.008
KEC093	69638	34916	129939	81	0	3011	119.7	44	141	0.9082	0.0443
KEC094	47782	22509	130666	45	0	2415	70.3	25	77	0.8163	0.0216
KEC095	22722	11795	130092	26	0	1024	37.4	15	43	0.6111	0.0058
KEC096	21730	11006	129747	24	1	925	33.9	13	39	0.5784	0.0055
KEC097	75798	38402	130604	90	0	2713	130.2	50	161	0.917	0.0678
KEC098	53618	25051	129686	57	0	2531	82.6	32	92	0.871	0.0218
KEC099	84504	43698	129314	114	0	3638	156.2	67	184	0.9509	0.0817
KEC100	33456	17005	129457	25	0	1220	38.8	15	43	0.7296	0.0177
KEC101	70348	35341	129534	83	0	2290	113.1	48	137	0.9228	0.0504
KEC104	77384	40245	130238	100	0	3531	139.2	58	166	0.942	0.0599
KEC105	30380	15873	129374	37	0	1518	52.8	21	60	0.7647	0.0109
KEC106	53034	24249	130488	52	0	2774	77.6	28	87	0.8294	0.0246
KEC107	32320	15103	127962	32	0	1442	46.7	18	53	0.71	0.0126
KEC112	34050	17347	129374	42	0	1464	57.7	25	67	0.792	0.0125
KEC120	60154	31055	129584	78	1	2302	107.2	46	128	0.907	0.0345
KEC121	39404	18411	129320	39	0	1818	60.2	24	67	0.7879	0.0152
KEC122	10262	4827	1762786	9	0	471	14	5	16	0.0133	0.0002
KEC123	30540	14176	129371	30	0	1248	46.1	17	54	0.6672	0.0107
KEC124	65774	31481	130253	65	0	3525	97.9	34	110	0.8795	0.0345
KEC126	86460	44558	130518	112	0	3247	153.5	65	184	0.9416	0.0825
KEC127	40324	18345	130571	38	0	1586	57.4	22	66	0.7664	0.0142
KEC128	21988	10273	128478	21	0	1068	30.7	12	34	0.5205	0.0078
KEC129	65818	33514	129954	80	0	2754	116.1	46	136	0.8943	0.0473
KEC130	55104	28501	128965	71	0	2641	97.3	40	115	0.9038	0.0271
KEC139	45010	23481	129716	54	0	1760	76.8	33	91	0.8821	0.0206
KEC142	32366	16751	129555	38	0	1976	55.4	22	61	0.7416	0.0151
KEC143	36998	18898	130185	46	0	1954	64.1	26	74	0.7953	0.0155
KEC153	89056	44568	129741	106	0	4315	155.8	60	179	0.9484	0.083
KEC154	22860	11655	127651	29	0	1017	40.8	16	49	0.6016	0.0047
KEC155	32654	16620	129985	40	0	1783	56.5	23	64	0.7628	0.0131
KEC156	30944	15578	129883	38	0	1575	53.1	22	61	0.7489	0.0106
KEC157	73684	36971	130001	90	1	3298	125.1	53	146	0.9215	0.0512
KEC158	44422	22201	130096	47	0	2151	66	27	76	0.855	0.017
KEC159	42118	21657	129967	51	0	2248	73.2	31	83	0.8482	0.0185
KEC161	59798	30862	130170	74	0	2845	103.4	43	119	0.9214	0.0332
KEC162	56578	29074	129597	77	0	2588	104.1	43	123	0.8862	0.0257
KEC164	28608	14627	129360	34	0	1382	47.7	20	56	0.7141	0.0088
KEC168	88816	46488	130032	115	0	4860	160.2	68	185	0.9334	0.0855
KEC171	51374	23608	129758	48	0	3787	77.2	26	81	0.8206	0.0214
KEC172	170576	83673	130620	214	0	8060	295.8	118	343	0.9804	0.2978
KEC174	207184	102643	130867	260	0	8068	344.9	149	404	0.9757	0.4156
KEC175	69952	31704	130579	70	0	5198	112.4	36	119	0.8728	0.0346
KEC176	117192	60133	131458	154	0	5757	208.5	89	241	0.957	0.1555
KEC179	54676	24684	129732	51	0	4200	85.8	27	91	0.7974	0.0263
KEC180	97796	50224	130332	129	0	5085	181.1	74	211	0.9407	0.1009
KEC181	174974	89511	131217	239	1	8040	326.1	143	383	0.9717	0.3476
KEC185	12588	5519	107207	5	0	2702	25.9	3	10	0.1082	0.0165
KEC186	60476	30044	129139	72	0	2833	99	42	114	0.9067	0.0305
KEC187	49600	25416	129463	66	0	2211	88.5	38	102	0.8756	0.023
KEC190	77650	39868	129299	104	0	3512	141.4	60	163	0.9417	0.0624
KEC191	58856	26786	131078	56	0	3954	89.4	32	94	0.8369	0.0227
KEC192	120292	59747	130685	151	0	5653	220.9	85	255	0.9588	0.1687
KEC194	47092	23872	130980	58	0	2371	81.8	33	93	0.8483	0.0214
KEC195	39438	20042	129843	50	0	1554	68.8	26	84	0.7883	0.0143
KEC196	116982	60045	131260	148	0	4936	199.4	89	236	0.9651	0.1642
KEC197	110168	54432	130841	136	0	4931	194.7	78	226	0.9542	0.1299
KEC198	146410	75465	130826	207	0	7160	284.1	118	330	0.9585	0.2641
KEC199	87414	44027	130164	108	0	3449	154.3	63	177	0.943	0.0787
KEC201	129606	66533	130515	178	0	5617	247.5	103	289	0.9547	0.2086
KEC211	33492	15260	126634	39	1	1318	59	17	73	0.6236	0.0125
KEC212	26974	12315	128467	31	0	1035	45.6	14	57	0.5659	0.0077
KEC214	37030	17350	128711	44	0	1279	66.5	20	84	0.679	0.0169
KEC215	18766	8936	124204	20	0	628	33.3	10	41	0.4491	0.0024
KEC216	100774	52230	129911	131	1	3689	188.7	78	229	0.9596	0.1253
KEC217	45200	17562	126500	32	0	3393	67.3	12	69	0.592	0.0215
KEC218	2350	956	62911	2	0	218	6.9	1	5	0.0492	0
KEC219	99208	41811	130198	87	0	7357	159.1	41	164	0.8436	0.0693
KEC223	104686	54607	130932	136	0	4392	183.6	79	218	0.9498	0.1325
KEC224	102990	45698	130842	105	0	5492	157.8	59	170	0.9252	0.0726
KEC225	47980	22668	129835	48	0	2736	74.1	27	79	0.8252	0.0195
KEC226	88034	38794	131105	90	0	4714	133.8	47	143	0.9005	0.0505
KEC227	81036	36766	130351	80	0	4811	126.8	45	135	0.8931	0.0458
KEC228	79542	37009	130875	79	0	4343	122	43	134	0.8866	0.0486
KEC229	86350	40093	131316	88	0	5011	134.6	50	147	0.9006	0.0579
KEC230	97664	44547	131241	99	0	5188	151	53	167	0.9021	0.0743
KEC231	92818	39143	131212	86	0	6410	147	41	151	0.8693	0.0552
KEC233	96430	43150	131701	95	0	5646	147.9	52	162	0.9038	0.0685
KEC234	75264	34662	130864	76	0	4433	114.8	41	127	0.8906	0.0357
KEC235	38782	18185	128620	38	0	2408	60.3	21	64	0.7505	0.0166
KEC237	122782	56213	131113	128	0	6771	194.5	71	213	0.9411	0.1287
KEC238	38394	17712	130146	35	0	2712	58.1	20	61	0.7403	0.0179
KEC239	91962	40384	131403	91	0	5134	139.5	52	149	0.9144	0.0514
KEC240	120204	52676	131058	123	0	6400	197	63	213	0.9146	0.1171
KEC241	92896	40213	131525	89	0	5460	137.7	49	147	0.9015	0.0508
KEC242	107056	47538	131165	109	0	6137	164.9	61	180	0.9251	0.0804
KEC244	125446	56448	130881	130	0	6004	197.7	72	222	0.9281	0.1281
KEC245	77964	37087	131409	77	0	4429	122.7	45	135	0.904	0.0416
KEC246	83408	37206	130108	85	0	4454	128.9	46	139	0.8907	0.0485
KEC247	79492	38117	131467	80	0	4203	123.6	45	138	0.8982	0.055
KEC249	78842	36336	128925	88	0	3907	130.5	50	145	0.9103	0.0443
KEC250	71550	33310	131089	74	0	3188	111.2	40	125	0.8764	0.0339
KEC251	100320	49032	131141	120	0	4618	178.8	69	211	0.9426	0.1072
KEC252	91494	46185	130212	116	0	4057	166	65	193	0.9514	0.0851
KEC253	120994	60767	130281	151	0	5815	219.4	89	249	0.9555	0.1691
KEC254	93050	42449	131297	95	0	3899	141.8	51	163	0.911	0.0741
KEC255	34472	16489	129697	33	0	1999	51.8	17	56	0.6899	0.0175
KEC256	115388	51726	130746	115	0	6660	184.2	60	206	0.9032	0.1079
KEC257	109888	50975	131282	119	0	5473	176	61	197	0.9163	0.1108
KEC258	144036	74439	131609	198	0	5375	269.8	119	324	0.9574	0.2583
KEC259	131018	60701	131601	140	0	8039	212.7	75	231	0.9266	0.1478
KEC260	114160	51199	131155	115	1	6974	179.4	65	191	0.9193	0.0995
KEC261	59834	28181	130689	58	0	2596	90.1	32	100	0.8487	0.0269
KEC263	153982	79032	130970	213	0	7655	292.2	128	341	0.9649	0.2907
KEC264	68886	31451	130209	63	0	3652	100.9	35	111	0.8672	0.0316
KEC265	81346	34677	129359	68	0	5806	127.3	32	127	0.8234	0.0468
KEC266	91730	42417	131222	93	0	6424	147.1	53	152	0.9049	0.0599
KEC268	82962	38555	131161	81	0	4781	124.1	45	133	0.8899	0.0487
KEC269	123528	54442	130364	123	0	7029	195.8	63	212	0.902	0.1319
KEC270	45210	22977	130595	55	0	2362	78.7	33	90	0.858	0.0191
KEC271	82442	37388	130999	85	0	4101	126.7	47	136	0.8934	0.045
KEC272	145234	65557	131414	160	0	7695	241.2	90	259	0.9535	0.1832
KEC273	81192	38042	130532	89	0	4174	131.3	49	145	0.9048	0.0461
KEC275	104842	48727	130969	113	0	5870	168.2	64	183	0.935	0.0808
KEC276	54278	24794	129778	54	0	2921	84.5	30	92	0.8373	0.0232
KEC277	92284	39293	131243	86	0	5445	135.6	46	144	0.8804	0.051
KEC279	160354	70099	131396	172	0	8066	265.3	90	299	0.9322	0.2112
KEC280	69258	34619	130322	81	0	2558	117.2	46	137	0.9057	0.0446
KEC282	151382	69531	130719	162	0	7525	239.6	96	271	0.95	0.205
KEC283	43988	22552	130720	53	0	2402	76.6	31	88	0.855	0.021
KEC284	72348	36554	129896	96	0	3021	133.8	54	160	0.9252	0.0522
KEC285	79388	37226	130444	87	0	4248	130.6	50	146	0.9019	0.0516
KEC286	44264	22205	130093	56	0	2182	78.4	33	91	0.8442	0.0159
KEC288	113280	49090	131421	109	0	6769	175.4	56	189	0.9078	0.093
KEC289	70478	34839	130080	84	0	3175	122.9	48	143	0.9131	0.0476
KEC290	60522	27157	129566	58	0	3741	90.4	33	95	0.8701	0.0257
KEC291	121214	54895	130817	122	0	8057	194.3	68	203	0.9382	0.104
KEC292	81850	37903	130441	81	0	6162	132.3	48	135	0.9171	0.0432
KEC294	56670	25562	130510	55	0	3692	85.7	29	89	0.8511	0.0241
KEC295	165684	83000	130719	195	0	6744	266.4	113	316	0.9625	0.3006
KEC297	58194	26443	129540	55	1	4171	90.7	32	92	0.8576	0.0237
KEC298	39420	16634	129477	33	0	2796	58	15	59	0.6264	0.019
KEC299	229632	119162	131152	319	1	8062	441.4	189	520	0.9766	0.4937
KEC300	43418	21768	130537	53	0	2399	74.8	31	84	0.836	0.0177
KEC301	235066	120311	130997	334	1	8061	450.2	186	533	0.9723	0.5141
KEC302	83910	41842	130401	98	0	3879	143	57	166	0.9392	0.0663
KEC303	63350	29136	130102	67	1	3105	99.4	37	108	0.8604	0.0292
KEC304	79028	42224	130980	105	0	3201	146.8	64	176	0.9284	0.0732
KEC305	88856	44912	130513	107	0	4049	156.2	61	179	0.9347	0.0774
KEC306	72762	32527	130621	76	0	3713	116.3	41	127	0.8762	0.037
KEC308	103042	45734	131150	103	0	5122	155.6	58	174	0.9191	0.0788
KEC309	125626	57865	130321	142	0	6266	208.2	80	231	0.9387	0.143
KEC311	128602	59834	131552	134	0	8048	209.5	80	224	0.9404	0.1409
KEC312	78360	39554	131000	92	0	3935	138.5	53	160	0.929	0.0599
KEC313	74924	32975	130674	64	0	6002	117	34	118	0.8389	0.0374
KEC314	88076	39677	130280	88	1	4720	136.5	52	147	0.902	0.0557
KEC315	100550	46214	131445	105	0	6414	162.6	62	175	0.9251	0.0756
KEC317	54638	26100	130352	54	0	3460	84	31	91	0.8647	0.0249
KEC318	97440	41406	130955	94	0	5492	145.7	53	158	0.918	0.0578
KEC320	109550	58011	131635	142	0	5315	201.6	84	236	0.9451	0.1477
KEC321	75588	34248	130293	78	0	4249	119.3	45	130	0.8906	0.037
KEC324	72322	36178	130601	87	0	3115	127.1	47	149	0.8999	0.0505
KEC325	48804	22391	130256	47	0	2534	71.7	26	78	0.8283	0.0198
KEC326	76166	38374	129573	93	0	3651	135.5	54	155	0.9341	0.0574
KEC327	37594	17418	129701	34	0	1913	53.7	20	61	0.7345	0.0158
KEC328	96668	47017	130835	109	1	4065	155.8	61	181	0.9313	0.091
KEC329	73212	33481	130368	74	0	3921	112.7	42.5	121	0.8973	0.036
KEC330	40158	20913	129290	53	0	1626	73.1	31	87	0.8539	0.0161
KEC331	113474	58115	130021	146	0	5472	205.6	89	236	0.961	0.1487
KEC332	68668	31608	129249	71	0	3489	107.7	41	117	0.8918	0.0314
KEC333	80010	37639	130803	83	0	4622	123.4	46	135	0.9083	0.0458
KEC334	94410	47336	129834	118	0	3400	167.4	67	199	0.9314	0.101
KEC335	110346	50676	130462	121	0	5341	182.1	69	202	0.9213	0.0964
KEC336	95376	46759	131306	116	0	3770	161.9	65	192	0.9275	0.0943
KEC337	31408	16515	129339	40	0	1241	55.9	23	65	0.7567	0.011
KEC338	30166	15452	129469	36	0	1102	51.7	21	61	0.7258	0.0098
KEC340	26648	13644	128923	33	0	1312	47.6	20	54	0.6811	0.0089
KEC342	94088	44391	130291	98	0	4349	143.4	57	162	0.9378	0.072
KEC343	100710	50445	130697	126	0	3794	179.8	71	210	0.945	0.1148
KEC345	63534	29510	130450	66	0	3134	99.9	37	109	0.882	0.03
KEC346	43912	20498	130348	42	0	2468	66.7	24	70	0.7902	0.0192
KEC348	46400	21331	130704	47	0	2393	71	25	77	0.7988	0.0196
KEC349	53038	26890	130737	67	0	1952	91.7	40	110	0.8858	0.0219
KEC350	103884	47787	130472	112	1	5193	166.8	64	181	0.9409	0.0925
KEC353	82580	37825	130972	82	0	4864	126.7	48	136	0.9025	0.0418
KEC354	75342	33449	130738	73	0	3996	109.5	41	119	0.8962	0.0369
KEC355	59408	26841	129384	62	0	3158	92.6	37	102	0.8781	0.0237
KEC356	73118	34287	130871	77	0	4132	116.3	44	127	0.8986	0.0345
KEC358	93988	48515	130516	118	0	3697	170	70	197	0.9486	0.0986
KEC359	82704	41717	130272	101	0	3860	142.3	61	164	0.9455	0.0677
KEC360	54684	27176	129626	67	0	2315	94.8	40	112	0.8859	0.0255
KEC362	111626	50726	131403	107	0	6601	165.1	61	181	0.937	0.0963
KEC363	50268	23987	130409	50	0	2448	75.1	28	85	0.846	0.02
KEC364	60864	27750	129834	63	0	3315	94.6	34	104	0.8711	0.0269
KEC365	109192	54169	130581	128	0	4664	183.9	72	206	0.9531	0.1232
KEC368	118792	61220	130353	156	0	6535	219	89	254	0.9615	0.1678
KEC370	407536	205639	131299	571	0	8071	750.1	333	902	0.9795	0.7555
KEC371	60326	31044	130311	77	0	2197	107.4	45	126	0.9019	0.0333
KEC372	67142	32340	131394	68	0	3344	103.3	39	117	0.8897	0.033
KEC373	81492	36582	131355	84	1	4523	127.7	47	139	0.906	0.0443
KEC374	35106	18192	130084	42	0	1350	59.4	24	71	0.7805	0.0132
KEC375	140566	63928	131567	154	0	6886	227.7	81	256	0.9491	0.1757
KEC376	59618	30359	130383	79	0	2331	106.7	47	127	0.901	0.0278
KEC377	47150	24106	130424	61	0	1877	83	35	98	0.8612	0.02
KEC378	101984	51647	130533	118	0	5684	180.1	70	202	0.957	0.1086
KEC379	34506	17695	129404	43	0	1256	60.5	25	73	0.7992	0.0095
KEC380	74142	36774	129944	82	0	3838	120.2	47	133	0.9316	0.0451
KEC381	60104	30150	130693	69	0	3526	106	41	118	0.8815	0.0325
KEC382	73116	36300	130742	83	0	3680	125.3	48	140	0.9211	0.0476
KEC383	105872	47704	130713	109	0	5181	164.3	62	184	0.9222	0.0828
KEC384	107682	50526	130382	121	0	4637	175.8	73	200	0.9445	0.1007
KEC385	64250	28944	129487	64	0	3274	96.5	38	103	0.8912	0.0255
KEC387	33322	17160	129687	42	0	1476	58.7	25	66	0.7947	0.0135
KEC388	119404	54756	131019	132	0	6351	198.8	75	219	0.9428	0.1188
KEC390	62944	29212	130502	65	0	2900	94.6	36	106	0.8732	0.0286
KEC391	65864	33065	130042	69	0	2281	103.7	40	121	0.896	0.0434
KEC392	50122	25779	130176	63	1	1920	87.5	36	105	0.88	0.0211
KEC394	335116	169094	131749	501	0	8063	656.3	280	777	0.9743	0.6854
KEC395	87298	40272	130953	91	0	4718	136.6	51	149	0.9096	0.0566
KEC396	114620	52423	131263	117	0	6308	178.2	66	201	0.9448	0.1049
KEC398	56878	26647	129755	60	0	2585	89	35	97	0.8808	0.0252
KEC399	81090	36643	129904	83	1	4138	123.8	47	134	0.9163	0.0457
KEC400	124882	57667	130417	135	0	6308	199.2	75	222	0.9389	0.1398
KEC401	29754	15040	129907	35	0	1207	50.1	18	58	0.6924	0.0132
KEC402	311286	157493	131059	455	1	8062	604.8	261	729	0.9773	0.6463
KEC404	75832	35275	129811	79	0	3784	119.8	47	134	0.9042	0.0392
KEC405	77834	35365	129630	83	0	4042	121.7	45	136	0.9162	0.0397
KEC407	110958	50449	131416	113	1	7464	179.5	63	191	0.936	0.0963
KEC408	81298	36280	129594	82	0	4452	123.1	48	132	0.9195	0.041
KEC409	129830	60237	129920	142	0	6677	205.8	82	228	0.9597	0.1375
KEC411	126784	58081	130532	138	0	6856	206.9	82	228	0.9415	0.131
KEC418	60728	28075	130786	60	0	3737	93.6	33	102	0.8527	0.0259
KEC419	66468	32549	130065	81	0	3394	120.1	45	134	0.8933	0.0429
KEC422	75764	34981	130218	75	0	4966	118.9	43	124	0.8986	0.0357
KEC423	83996	38383	131413	82	0	4858	128.4	49	136	0.9164	0.042
KEC424	85630	42431	130264	102	0	4230	149.1	56	172	0.9257	0.0711
KEC426	93938	42857	131282	101	0	4941	148.8	58	166	0.9238	0.063
KEC428	64462	32715	131044	81	0	2821	113	48	135	0.9163	0.0345
KEC429	125956	64568	130364	170	0	4962	225.2	96	266	0.97	0.1915
KEC430	94982	42136	129726	99	1	5066	150	59	162	0.9354	0.0646
KEC431	94750	48839	130413	124	0	3886	171.4	73	208	0.9466	0.1032
KEC432	69554	34581	129585	85	0	3318	122.6	48	137	0.9149	0.0468
KEC433	86154	41541	130267	88	0	3425	131.3	50	152	0.9191	0.0715
KEC434	49456	25063	130178	61	0	1837	85.5	36	102	0.8802	0.0188
KEC435	26940	13928	129425	33	0	1080	47.1	19	57	0.6955	0.0088
KEC437	95248	49073	130798	122	1	3282	164.9	72	200	0.9453	0.1077
KEC438	108814	50316	131357	119	0	6495	180.7	66	197	0.9212	0.0954
KEC440	92490	48369	130201	124	0	3272	172.2	72	207	0.9511	0.1105
KEC441	37474	19229	130447	45	0	1617	64.8	27	76	0.8128	0.0154
KEC442	80184	37591	130313	86	0	4765	130.8	48	142	0.9086	0.0436
KEC443	149246	76237	131649	202	0	7072	283.4	122	328	0.9608	0.2664
KEC444	39630	20549	129400	49	0	1562	69.9	27	85	0.8299	0.0137
KEC445	61196	29100	130324	66	0	4499	102.1	37	107	0.8748	0.0289
KEC446	179652	90265	130863	252	0	8058	344.4	136	394	0.9676	0.3468
KEC447	110350	50165	131290	116	0	6444	177	65	192	0.9345	0.0909
KEC448	67372	30620	130771	70	0	4539	105.9	39	110	0.88	0.0266
KEC449	143808	62549	130371	152	0	8058	236.4	83	259	0.9428	0.1626
KEC450	104936	47848	131006	110	0	6619	170.5	64	180	0.9289	0.0779
KEC452	69600	32202	130040	73	0	4789	116.9	41	123	0.8827	0.0338
KEC453	144402	74308	130590	205	0	6686	278	114	329	0.9627	0.2595
KEC454	63710	33034	129213	84	0	3055	114.3	49	130	0.9269	0.039
KEC455	111584	49994	131843	112	0	7887	186.3	57	195	0.9111	0.0979
KEC457	68844	32116	131062	69	0	4423	108.1	40	119	0.901	0.0338
KEC458	319796	158908	131146	457	1	8069	607.9	255	734	0.9763	0.6487
KEC459	53136	28516	129071	72	0	2158	99.7	40	116	0.8995	0.024
KEC460	50622	22886	129730	50	0	3223	80.7	29	86	0.8201	0.0212
KEC461	86474	39466	129973	95	0	4463	137.7	55	148	0.9213	0.0546
KEC462	61208	30964	129127	73	0	3290	108.2	41	120	0.8979	0.0355
KEC463	59344	27221	130750	57	0	4218	90.8	32	94	0.8533	0.0235
KEC465	44166	20017	130336	45	0	3240	70.6	24	74	0.7691	0.0194
KEC466	63794	33019	129736	84	0	2523	115.4	50	139	0.9152	0.0392
KEC468	82428	37163	130494	86	0	5265	128.3	48	140	0.907	0.0448
KEC469	43752	18962	127430	40	1	3771	74.2	20	72	0.7074	0.0198
KEC471	51688	25936	130631	66	0	2297	93.1	38	108	0.8764	0.025
KEC472	90334	40254	130886	92	0	5064	139.1	51	151	0.916	0.0535
KEC473	42530	21947	128911	53	0	1893	75.5	31	89	0.8551	0.0183
KEC475	121542	63569	131054	165	0	6712	230.3	97	268	0.9575	0.1755
KEC476	110590	50352	131403	115	0	7006	178.4	63	189	0.9275	0.0895
KEC477	74986	34710	130209	80	0	3869	117.7	47	134	0.8923	0.0388
KEC478	47452	24323	130840	64	0	1947	86.7	36	103	0.8504	0.0185
KEC479	56402	26020	129282	59	0	3052	89.7	35	97	0.8646	0.022
KEC480	68194	31904	129920	73	0	3790	112.5	40	123	0.8841	0.0308
KEC481	55946	27476	129823	61	0	2798	95	35	105	0.8698	0.0331
KEC482	99520	45944	129565	113	0	5026	164.9	66	184	0.9384	0.0798
KEC483	42342	20989	128964	48	0	1889	70.5	27	84	0.8087	0.0206
KEC484	57522	28450	130547	64	0	2714	95.3	35	108	0.8781	0.032
KEC485	112688	51808	130644	124	1	5938	186.2	71	205	0.9433	0.1042
KEC486	51892	27074	130016	68	0	2018	92.2	40	108	0.9001	0.0231
KEC487	78248	36539	130870	85	0	5396	130.6	48	140	0.8932	0.0427
KEC488	94902	43974	130560	102	0	4930	150.9	58	167	0.9301	0.0739
KEC489	51848	25889	130078	62	0	3005	92.9	34	105	0.8474	0.0259
KEC490	90752	41616	130035	99	0	4846	149	59	164	0.9287	0.0551
KEC491	56626	28014	130551	62	0	3833	96.4	34	106	0.859	0.033
KEC492	135922	61799	130229	149	0	6730	219.9	88	248	0.95	0.1648
KEC493	65184	28118	130667	62	0	3743	99.6	32	109	0.8247	0.029
KEC494	82998	37400	131408	85	0	4523	127.3	46	139	0.8982	0.0481
KEC495	144402	72615	130643	198	0	6583	265.6	113	308	0.9642	0.2376
KEC497	60650	28812	129445	61	0	3883	97.4	36	104	0.8819	0.0273
KEC498	74168	33907	129424	84	0	4099	123.8	49	133	0.8977	0.04
KEC499	79480	36531	131850	85	0	5907	135.7	45	144	0.8963	0.0439
KEC500	36356	16351	81944	3	0	2499	97.7	1	135	0.3849	0.0753
KEC501	127364	65119	129811	178	1	6128	239.3	106	284	0.9701	0.1996
KEC502	45118	22818	131189	57	0	1953	80.3	33	97	0.8261	0.019
KEC503	66750	35022	129606	85	0	3884	121.4	53	138	0.9236	0.0423
KEC504	109628	56039	130050	145	0	4716	199.8	87	234	0.9705	0.1399
KEC505	81390	37489	130179	89	0	4659	133	53	143	0.9191	0.0425
KEC506	84336	38641	130395	86	0	4936	132.8	51	142	0.9172	0.0463
KEC507	48572	24760	130863	61	0	2336	87.8	38	102	0.8739	0.0209
KEC508	49106	24481	129461	58	0	2227	86.3	31	100	0.845	0.0223
KEC509	60174	29624	131354	76	0	2778	109.2	45	127	0.8875	0.0305
KEC510	24764	12909	129273	29	1	973	41.9	16	49	0.6389	0.0103
